# Supplementary material for: Breeding system diversification and evolution in American Poa supersect. Homalopoa (Poaceae: Poeae: Poinae)
Source: Ann Bot. 2016 Jul 3;118(2):281–303. doi: 10.1093/aob/mcw108 (PMC4970369; doi:10.1093/aob/mcw108)
Supplement: Supplementary Data [file supp_mcw108_aob-15932-s02.xlsx]

## Sheet: Hoja1
CLADOS	Species	LON	LAT
Blue	Poa atropidiformis	-69.0819	-52.1217
Blue	Poa atropidiformis Hack.	-70.775	-51.9164
Blue	Poa atropidiformis Hack.	-69.2869	-51.7092
Blue	Poa atropidiformis Hack.	-69.7286	-51.6878
Blue	Poa atropidiformis Hack. var. atropidiformis	-69.0819	-52.1217
Blue	Poa atropidiformis Hack. var. atropidiformis	-69.7283	-51.6878
Blue	Poa atropidiformis Hack. var. atropidiformis	-72.1167	-51.6167
Blue	Poa atropidiformis Hack. var. atropidiformis	-69.4167	-51.6167
Blue	Poa atropidiformis Hack. var. atropidiformis	-71.6667	-51.3833
Blue	Poa atropidiformis Hack. var. atropidiformis	-71.4	-51.3833
Blue	Poa atropidiformis Hack. var. atropidiformis	-70.6161	-51.3786
Blue	Poa atropidiformis Hack. var. atropidiformis	-72.0861	-49.7581
Blue	Poa atropidiformis Hack. var. patagonica (Parodi) Nicora	-69.7286	-51.6878
Blue	Poa atropidiformis Hack. var. patagonica (Parodi) Nicora	-70.6161	-51.3786
Blue	Poa atropidiformis Hack. var. patagonica (Parodi) Nicora	-68.3939	-48.8558
Blue	Poa atropidiformis var. atropidiformis	-71.2364	-52.985
Blue	Poa atropidiformis var. atropidiformis	-69.4561	-52.4853
Blue	Poa atropidiformis var. atropidiformis	-70.775	-51.9164
Blue	Poa atropidiformis var. atropidiformis	-69.7286	-51.6878
Blue	Poa atropidiformis var. atropidiformis	-72.2183	-51.2186
Blue	Poa atropidiformis var. patagonicum (Parodi) Nicora	-69.1831	-51.6925
Blue	Poa atropidiformis var. patagonicum (Parodi) Nicora	-69.7286	-51.6878
Blue	Poa bajaensis	-115.46	31.03
Blue	Poa bajaensis Soreng	-115.538	31.0111
Blue	Poa bajaensis Soreng	-115.339	31.0331
Blue	Poa cuspidata	-82.8	35.8333
Blue	Poa cuspidata	-82.0833	36.1167
Blue	Poa cuspidata	-80.1972	39.7225
Blue	Poa cuspidata Nutt.	-82.1714	35.4847
Blue	Poa cuspidata Nutt.	-80.5592	37.2022
Blue	Poa cuspidata Nutt.	-80.3844	37.2292
Blue	Poa cuspidata Nutt.	-80.5272	37.3708
Blue	Poa cuspidata Nutt.	-80.5042	37.3886
Blue	Poa cuspidata Nutt.	-80.4939	37.43
Blue	Poa cuspidata Nutt.	-78.9833	37.4542
Blue	Poa cuspidata Nutt.	-79.5447	37.6275
Blue	Poa cuspidata Nutt.	-77.4686	38.3239
Blue	Poa cuspidata Nutt.	-78.0292	38.3419
Blue	Poa cuspidata Nutt.	-79.1636	38.4547
Blue	Poa cuspidata Nutt.	-77.4892	38.6881
Blue	Poa cuspidata Nutt.	-77.6742	38.7803
Blue	Poa cuspidata Nutt.	-77.11	38.8089
Blue	Poa cuspidata Nutt.	-77.7133	38.8236
Blue	Poa cuspidata Nutt.	-77.7111	38.8242
Blue	Poa cuspidata Nutt.	-77.3067	38.8461
Blue	Poa cuspidata Nutt.	-77.0367	38.895
Blue	Poa cuspidata Nutt.	-77.6744	38.9025
Blue	Poa cuspidata Nutt.	-76.9664	38.9103
Blue	Poa cuspidata Nutt.	-77.0528	38.9253
Blue	Poa cuspidata Nutt.	-77.1206	38.9342
Blue	Poa cuspidata Nutt.	-77.0514	38.94
Blue	Poa cuspidata Nutt.	-77.1261	38.9436
Blue	Poa cuspidata Nutt.	-77.1592	38.9464
Blue	Poa cuspidata Nutt.	-77.0456	38.9478
Blue	Poa cuspidata Nutt.	-77.0786	38.9528
Blue	Poa cuspidata Nutt.	-77.1264	38.9583
Blue	Poa cuspidata Nutt.	-77.1428	38.9689
Blue	Poa cuspidata Nutt.	-77.1767	38.9694
Blue	Poa cuspidata Nutt.	-77.1492	38.9725
Blue	Poa cuspidata Nutt.	-77.1583	38.9753
Blue	Poa cuspidata Nutt.	-77.2367	38.9828
Blue	Poa cuspidata Nutt.	-77.2364	38.9828
Blue	Poa cuspidata Nutt.	-77.2306	38.9828
Blue	Poa cuspidata Nutt.	-77.2358	38.9842
Blue	Poa cuspidata Nutt.	-77.2436	38.985
Blue	Poa cuspidata Nutt.	-77.005	38.9867
Blue	Poa cuspidata Nutt.	-76.9922	39.0139
Blue	Poa cuspidata Nutt.	-77.2089	39.0181
Blue	Poa cuspidata Nutt.	-77.5278	39.1317
Blue	Poa cuspidata Nutt.	-76.8242	39.1378
Blue	Poa cuspidata Nutt.	-77.6306	39.3053
Blue	Poa cuspidata Nutt.	-78.91	39.5642
Blue	Poa cuspidata Nutt.	-78.4917	39.6514
Blue	Poa cuspidata Nutt.	-78.4289	39.6575
Blue	Poa cuspidata Nutt.	-78.0453	39.6969
Blue	Poa cuspidata Nutt.	-78.4506	39.6972
Blue	Poa hieronymi	-65.0667	-24.2167
Blue	Poa hieronymi	-65.8167	-17.2333
Blue	Poa hieronymi	-65.0667	-24.2167
Blue	Poa hieronymi Hack.	-65.9617	-27.3436
Blue	Poa hieronymi Hack.	-65.7703	-27.2694
Blue	Poa hieronymi Hack.	-65.8833	-27.25
Blue	Poa hieronymi Hack.	-65.0667	-24.2167
Blue	Poa hieronymi Hack.	-65.4681	-24.1222
Blue	Poa hieronymi Hack.	-65.4731	-24.1167
Blue	Poa hieronymi Hack.	-65.4808	-24.1092
Blue	Poa hieronymi Hack.	-65.4833	-24.1
Blue	Poa hieronymi Hack.	-64.9333	-23.6767
Blue	Poa hieronymi Hack.	-64.7333	-22.3667
Blue	Poa hieronymii Hack.	-65.9617	-27.3436
Blue	Poa lilloi	-65.6667	-26.5833
Blue	Poa lilloi	-65.2	-23.1833
Blue	Poa lilloi	-65.0333	-23.1667
Blue	Poa lilloi	-66.45	-22.7333
Blue	Poa lilloi	-65.2672	-22.2283
Blue	Poa lilloi	-65.2258	-22.2189
Blue	Poa lilloi	-66.2427	-20.9362
Blue	Poa lilloi	-67.3	-17.05
Blue	Poa lilloi	-68.25	-16.0833
Blue	Poa lilloi	-65.6953	-23.1603
Blue	Poa lilloi	-65.6783	-23.2131
Blue	Poa lilloi	-65.6953	-23.1603
Blue	Poa lilloi Hack.	-69.5992	-30.3872
Blue	Poa lilloi Hack.	-66.3244	-27.3581
Blue	Poa lilloi Hack.	-65.8694	-26.6064
Blue	Poa lilloi Hack.	-65.8328	-26.125
Blue	Poa lilloi Hack.	-66.2133	-24.4647
Blue	Poa lilloi Hack.	-66.2133	-24.4647
Blue	Poa lilloi Hack.	-66.4133	-24.1506
Blue	Poa lilloi Hack.	-65.7108	-23.7308
Blue	Poa lilloi Hack.	-65.6292	-23.6822
Blue	Poa lilloi Hack.	-65.01	-23.4689
Blue	Poa lilloi Hack.	-65.1333	-23.3167
Blue	Poa lilloi Hack.	-65.6783	-23.2131
Blue	Poa lilloi Hack.	-65.7269	-23.1944
Blue	Poa lilloi Hack.	-65.0333	-23.1667
Blue	Poa lilloi Hack.	-65.6953	-23.1603
Blue	Poa lilloi Hack.	-65.3853	-23.0725
Blue	Poa lilloi Hack.	-65.9161	-22.9239
Blue	Poa lilloi Hack.	-65.25	-22.8833
Blue	Poa lilloi Hack.	-66.4469	-22.5911
Blue	Poa lilloi Hack.	-65.1158	-22.4786
Blue	Poa lilloi Hack.	-65.2611	-22.3983
Blue	Poa lilloi Hack.	-65.5906	-22.2797
Blue	Poa lilloi Hack.	-65.2258	-22.2189
Blue	Poa lilloi Hack.	-69.5833	-18.25
Blue	Poa lilloi var. peruana	-72.0856	-11.9756
Blue	Poa matris-occidentalis P.M. Peterson & Soreng subsp. matris-occidentalis	-104.948	23.2086
Blue	Poa matris-occidentalis P.M. Peterson & Soreng subsp. matris-occidentalis	-104.948	23.2089
Blue	Poa matris-occidentalis subsp. matris-occidentalis	-104.948	23.2086
Blue	Poa matris-occidentalis subsp. mohinorensis	-107.047	25.9594
Blue	Poa matris-occidentalis subsp. mohinorensis P.M. Peterson & Soreng	-107.047	25.9594
Blue	Poa mulleri	-100.23	24.86
Blue	Poa mulleri	-100.217	24.8667
Blue	Poa mulleri Swallen	-100.232	24.875
Blue	Poa occidentalis	-102.585	28.9536
Blue	Poa occidentalis	-102.612	28.99
Blue	Poa occidentalis	-102.606	29.0039
Blue	Poa occidentalis (Vasey) Vasey	-102.585	28.9536
Blue	Poa occidentalis (Vasey) Vasey	-102.612	28.99
Blue	Poa occidentalis (Vasey) Vasey	-102.606	29.0039
Blue	Poa occidentalis (Vasey) Vasey	-105.769	32.7114
Blue	Poa occidentalis (Vasey) Vasey	-105.83	32.7703
Blue	Poa occidentalis (Vasey) Vasey	-105.828	32.7739
Blue	Poa occidentalis (Vasey) Vasey	-105.763	32.8564
Blue	Poa occidentalis (Vasey) Vasey	-105.739	32.9414
Blue	Poa occidentalis (Vasey) Vasey	-105.739	32.9422
Blue	Poa occidentalis (Vasey) Vasey	-105.643	32.9864
Blue	Poa occidentalis (Vasey) Vasey	-105.649	32.9878
Blue	Poa occidentalis (Vasey) Vasey	-105.653	32.9908
Blue	Poa occidentalis (Vasey) Vasey	-107.85	33.0311
Blue	Poa occidentalis (Vasey) Vasey	-105.708	33.0892
Blue	Poa occidentalis (Vasey) Vasey	-105.701	33.4108
Blue	Poa occidentalis (Vasey) Vasey	-105.758	33.4164
Blue	Poa occidentalis (Vasey) Vasey	-105.732	33.4175
Blue	Poa occidentalis (Vasey) Vasey	-105.729	33.4308
Blue	Poa occidentalis (Vasey) Vasey	-109.487	33.8664
Blue	Poa occidentalis (Vasey) Vasey	-106.44	35.2
Blue	Poa occidentalis (Vasey) Vasey	-106.411	35.2011
Blue	Poa occidentalis (Vasey) Vasey	-106.409	35.2339
Blue	Poa occidentalis (Vasey) Vasey	-105.813	35.7633
Blue	Poa occidentalis (Vasey) Vasey	-105.807	35.7889
Blue	Poa occidentalis (Vasey) Vasey	-105.781	35.7911
Blue	Poa occidentalis (Vasey) Vasey	-105.696	35.8164
Blue	Poa occidentalis (Vasey) Vasey	-106.748	36.085
Blue	Poa occidentalis (Vasey) Vasey	-106.752	36.1283
Blue	Poa occidentalis (Vasey) Vasey	-105.289	36.3358
Blue	Poa occidentalis (Vasey) Vasey	-105.038	36.4733
Blue	Poa occidentalis (Vasey) Vasey	-105.458	36.5994
Blue	Poa occidentalis (Vasey) Vasey	-105.601	36.6533
Blue	Poa occidentalis (Vasey) Vasey	-105.46	36.74
Blue	Poa plicata	-65.9914	-28.1769
Blue	Poa plicata Hack.	-67.7506	-29.0042
Blue	Poa plicata Hack.	-67.7256	-28.995
Blue	Poa plicata Hack.	-66.0275	-28.2719
Blue	Poa plicata Hack.	-65.9914	-28.1769
Blue	Poa plicata Hack.	-65.9139	-28.0167
Blue	Poa plicata Hack.	-66.3492	-27.5317
Blue	Poa plicata Hack.	-66.33	-27.3586
Blue	Poa plicata Hack.	-67.2167	-27.3167
Blue	Poa plicata Hack.	-65.8333	-26.9083
Blue	Poa plicata Hack.	-65.6458	-26.7756
Blue	Poa plicata Hack.	-66.28	-26.7597
Blue	Poa plicata Hack.	-65.7439	-26.6378
Blue	Poa plicata Hack.	-65.7314	-26.6114
Blue	Poa plicata Hack.	-65.8694	-26.6064
Blue	Poa plicata Hack.	-65.8328	-26.125
Blue	Poa scaberula	-66.7667	-18.9
Blue	Poa scaberula	-64.7681	-17.8114
Blue	Poa scaberula	-67.95	-16.3167
Blue	Poa scaberula	-68.1167	-16.2
Blue	Poa scaberula	-68.1167	-16.15
Blue	Poa scaberula	-68.6333	-15.7667
Blue	Poa scaberula	-71.1667	-11.75
Blue	Poa scaberula	-77.5667	-8.98333
Blue	Poa scaberula	-97.0833	18.85
Blue	Poa scaberula Hook. f.	-70.1658	-51.7422
Blue	Poa scaberula Hook. f.	-73.85	-51.1
Blue	Poa scaberula Hook. f.	-73.3147	-50.1169
Blue	Poa scaberula Hook. f.	-73.2833	-50
Blue	Poa scaberula Hook. f.	-71.1172	-48.2211
Blue	Poa scaberula Hook. f.	-71.8833	-46
Blue	Poa scaberula Hook. f.	-71.8814	-45.9931
Blue	Poa scaberula Hook. f.	-70.6642	-45.3128
Blue	Poa scaberula Hook. f.	-70.5406	-44.1822
Blue	Poa scaberula Hook. f.	-71.25	-43.6667
Blue	Poa scaberula Hook. f.	-70.2403	-43.2106
Blue	Poa scaberula Hook. f.	-71	-43
Blue	Poa scaberula Hook. f.	-71.5142	-41.5125
Blue	Poa scaberula Hook. f.	-71.5475	-41.4264
Blue	Poa scaberula Hook. f.	-70.6111	-40.9672
Blue	Poa scaberula Hook. f.	-71.4414	-40.7553
Blue	Poa scaberula Hook. f.	-71.0881	-39.1125
Blue	Poa scaberula Hook. f.	-70.2225	-38.0172
Blue	Poa scaberula Hook. f.	-69.5244	-33.6128
Blue	Poa scaberula Hook. f.	-69.2358	-33.3294
Blue	Poa scaberula Hook. f.	-65.9283	-33.1867
Blue	Poa scaberula Hook. f.	-64.6239	-32.4467
Blue	Poa scaberula Hook. f.	-64.6169	-32.1844
Blue	Poa scaberula Hook. f.	-64.8642	-31.8386
Blue	Poa scaberula Hook. f.	-69.2178	-31.7789
Blue	Poa scaberula Hook. f.	-65.1014	-31.6914
Blue	Poa scaberula Hook. f.	-64.5836	-31.1986
Blue	Poa scaberula Hook. f.	-69.0836	-30.9478
Blue	Poa scaberula Hook. f.	-67.7167	-28.9792
Blue	Poa scaberula Hook. f.	-67.7108	-28.875
Blue	Poa scaberula Hook. f.	-65.9914	-28.1769
Blue	Poa scaberula Hook. f.	-65.9139	-28.0167
Blue	Poa scaberula Hook. f.	-65.7744	-26.7408
Blue	Poa scaberula Hook. f.	-65.7314	-26.6114
Blue	Poa scaberula Hook. f.	-65.8694	-26.6064
Blue	Poa scaberula Hook. f.	-65.7461	-26.4811
Blue	Poa scaberula Hook. f.	-65.4042	-26.3194
Blue	Poa scaberula Hook. f.	-65.5903	-25.1108
Blue	Poa scaberula Hook. f.	-66.2133	-24.4647
Blue	Poa scaberula Hook. f.	-65.01	-23.4689
Blue	Poa scaberula Hook. f.	-65.1333	-23.3167
Blue	Poa scaberula Hook. f.	-65.6936	-23.2064
Blue	Poa scaberula Hook. f.	-68.0186	-22.3761
Blue	Poa scaberula Hook. f.	-68.0167	-22.3667
Blue	Poa scaberula Hook. f.	-66.1214	-22.0744
Blue	Poa scaberula Hook. f.	-65.7667	-20.1181
Blue	Poa scaberula Hook. f.	-73.6933	-15.2467
Blue	Poa scaberula Hook. f.	-75.0158	-13.3233
Blue	Poa scaberula Hook. f.	-78.4564	-0.622222
Blue	Poa scaberula Hook. f.	-97.2667	19.0167
Blue	Poa scaberula Hook. f.	-98.7	19.06
Blue	Poa scaberula Hook. f.	-98.7858	19.0675
Blue	Poa scaberula Hook. f.	-98.6922	19.0706
Blue	Poa scaberula Hook. f.	-98.6889	19.0792
Blue	Poa scaberula Hook. f.	-97.2881	19.0858
Blue	Poa scaberula Hook. f.	-98.6403	19.0883
Blue	Poa scaberula Hook. f.	-98.6564	19.0978
Blue	Poa scaberula Hook. f.	-99.7961	19.1347
Blue	Poa scaberula Hook. f.	-98.65	19.1833
Blue	Poa scaberula Hook. f.	-99.3833	19.3167
Blue	Poa scaberula Hook. f.	-99.15	19.4
Blue	Poa scaberula Hook. f.	-99	19.4
Blue	Poa scaberula Hook. f.	-97.1486	19.495
Blue	Poa superata	-65.6667	-26.5833
Blue	Poa superata	-65.8439	-25.1825
Blue	Poa superata	-65.15	-23.1
Blue	Poa superata	-69.2242	-19.7239
Blue	Poa superata Hack.	-66.1892	-24.5736
Blue	Poa superata Hack.	-69.2242	-19.7239
Blue	Poa superata Hack.	-69.2117	-19.7028
Blue	Poa superata Hack.	-69.5858	-18.3375
Blue	Poa superata Hack.	-69.5147	-18.2067
Blue	Poa superata Hack.	-73.7383	-15.1075
Blue	Poa superata Hack.	-73.8608	-14.9531
Blue	Poa superata Hack.	-75.0353	-13.3128
Light Blue	Poa alopecurus	-67.6333	-54.9333
Light Blue	Poa alopecurus	-67.4833	-54.8333
Light Blue	Poa alopecurus	-67.1833	-54.8333
Light Blue	Poa alopecurus	-68.9833	-54.0833
Light Blue	Poa alopecurus	-67.8667	-53.8
Light Blue	Poa alopecurus	-67.95	-53.75
Light Blue	Poa alopecurus	-68.15	-53.7
Light Blue	Poa alopecurus	-68.5	-53.6667
Light Blue	Poa alopecurus	-68.25	-53
Light Blue	Poa alopecurus	-68.9833	-52.65
Light Blue	Poa alopecurus	-72.2453	-51.5425
Light Blue	Poa alopecurus	-72.22	-51.1981
Light Blue	Poa alopecurus	-72.0422	-51.1444
Light Blue	Poa alopecurus	-73.03	-50.4694
Light Blue	Poa alopecurus	-72.7925	-50.3072
Light Blue	Poa alopecurus (Gaudich. ex Mirb.) Kunth	-71.5933	-51.9011
Light Blue	Poa alopecurus (Gaudich. ex Mirb.) Kunth	-69.7286	-51.6878
Light Blue	Poa alopecurus (Gaudich. ex Mirb.) Kunth	-72.2064	-51.1828
Light Blue	Poa alopecurus (Gaudich. ex Mirb.) Kunth	-72.8883	-49.0806
Light Blue	Poa alopecurus (Gaudich. ex Mirb.) Kunth	-72.9011	-49.0728
Light Blue	Poa alopecurus (Gaudich. ex Mirb.) Kunth	-72.0044	-48.5553
Light Blue	Poa alopecurus (Gaudich. ex Mirb.) Kunth	-71.8231	-47.0744
Light Blue	Poa alopecurus (Gaudich. ex Mirb.) Kunth	-71.0153	-44.1289
Light Blue	Poa alopecurus (Gaudich. ex Mirb.) Kunth	-71.4533	-44.0417
Light Blue	Poa alopecurus (Gaudich. ex Mirb.) Kunth	-71.4886	-44.0064
Light Blue	Poa alopecurus (Gaudich. ex Mirb.) Kunth	-71.8322	-41.1939
Light Blue	Poa alopecurus (Gaudich. ex Mirb.) Kunth subsp. alopecurus	-67.6333	-54.9333
Light Blue	Poa alopecurus (Gaudich. ex Mirb.) Kunth subsp. alopecurus	-67.335	-54.8736
Light Blue	Poa alopecurus (Gaudich. ex Mirb.) Kunth subsp. alopecurus	-68.3556	-54.8178
Light Blue	Poa alopecurus (Gaudich. ex Mirb.) Kunth subsp. alopecurus	-64.3719	-54.8128
Light Blue	Poa alopecurus (Gaudich. ex Mirb.) Kunth subsp. alopecurus	-68.2928	-54.7964
Light Blue	Poa alopecurus (Gaudich. ex Mirb.) Kunth subsp. alopecurus	-64.0833	-54.7833
Light Blue	Poa alopecurus (Gaudich. ex Mirb.) Kunth subsp. alopecurus	-68.2044	-54.6881
Light Blue	Poa alopecurus (Gaudich. ex Mirb.) Kunth subsp. alopecurus	-67.5022	-53.9808
Light Blue	Poa alopecurus (Gaudich. ex Mirb.) Kunth subsp. alopecurus	-67.9397	-53.7856
Light Blue	Poa alopecurus (Gaudich. ex Mirb.) Kunth subsp. alopecurus	-70.9744	-53.7603
Light Blue	Poa alopecurus (Gaudich. ex Mirb.) Kunth subsp. alopecurus	-67.9336	-53.6758
Light Blue	Poa alopecurus (Gaudich. ex Mirb.) Kunth subsp. alopecurus	-68.5	-53.6667
Light Blue	Poa alopecurus (Gaudich. ex Mirb.) Kunth subsp. alopecurus	-68.4656	-52.8981
Light Blue	Poa alopecurus (Gaudich. ex Mirb.) Kunth subsp. alopecurus	-68.5833	-52.7667
Light Blue	Poa alopecurus (Gaudich. ex Mirb.) Kunth subsp. alopecurus	-71.4325	-52.0753
Light Blue	Poa alopecurus (Gaudich. ex Mirb.) Kunth subsp. alopecurus	-68.9	-51.75
Light Blue	Poa alopecurus (Gaudich. ex Mirb.) Kunth subsp. alopecurus	-69.7283	-51.6878
Light Blue	Poa alopecurus (Gaudich. ex Mirb.) Kunth subsp. alopecurus	-72.1667	-51.6833
Light Blue	Poa alopecurus (Gaudich. ex Mirb.) Kunth subsp. alopecurus	-72.1333	-51.6833
Light Blue	Poa alopecurus (Gaudich. ex Mirb.) Kunth subsp. alopecurus	-72.1833	-51.6333
Light Blue	Poa alopecurus (Gaudich. ex Mirb.) Kunth subsp. alopecurus	-72.1833	-51.6167
Light Blue	Poa alopecurus (Gaudich. ex Mirb.) Kunth subsp. alopecurus	-71.6167	-51.6
Light Blue	Poa alopecurus (Gaudich. ex Mirb.) Kunth subsp. alopecurus	-72	-51.5667
Light Blue	Poa alopecurus (Gaudich. ex Mirb.) Kunth subsp. alopecurus	-72.2453	-51.5425
Light Blue	Poa alopecurus (Gaudich. ex Mirb.) Kunth subsp. alopecurus	-72.0833	-51.5333
Light Blue	Poa alopecurus (Gaudich. ex Mirb.) Kunth subsp. alopecurus	-72.0833	-51.4833
Light Blue	Poa alopecurus (Gaudich. ex Mirb.) Kunth subsp. alopecurus	-72.0667	-51.4833
Light Blue	Poa alopecurus (Gaudich. ex Mirb.) Kunth subsp. alopecurus	-72.0833	-51.4667
Light Blue	Poa alopecurus (Gaudich. ex Mirb.) Kunth subsp. alopecurus	-72.1	-51.45
Light Blue	Poa alopecurus (Gaudich. ex Mirb.) Kunth subsp. alopecurus	-71.4	-51.3833
Light Blue	Poa alopecurus (Gaudich. ex Mirb.) Kunth subsp. alopecurus	-70.6161	-51.3786
Light Blue	Poa alopecurus (Gaudich. ex Mirb.) Kunth subsp. alopecurus	-72.4367	-51.3392
Light Blue	Poa alopecurus (Gaudich. ex Mirb.) Kunth subsp. alopecurus	-72.3333	-51.2833
Light Blue	Poa alopecurus (Gaudich. ex Mirb.) Kunth subsp. alopecurus	-72.3667	-51.1833
Light Blue	Poa alopecurus (Gaudich. ex Mirb.) Kunth subsp. alopecurus	-72.8333	-51.1667
Light Blue	Poa alopecurus (Gaudich. ex Mirb.) Kunth subsp. alopecurus	-72.2333	-50.8167
Light Blue	Poa alopecurus (Gaudich. ex Mirb.) Kunth subsp. alopecurus	-72.2167	-50.8167
Light Blue	Poa alopecurus (Gaudich. ex Mirb.) Kunth subsp. alopecurus	-72.1333	-50.7667
Light Blue	Poa alopecurus (Gaudich. ex Mirb.) Kunth subsp. alopecurus	-72.2	-50.75
Light Blue	Poa alopecurus (Gaudich. ex Mirb.) Kunth subsp. alopecurus	-72.4122	-50.7367
Light Blue	Poa alopecurus (Gaudich. ex Mirb.) Kunth subsp. alopecurus	-72.4122	-50.7367
Light Blue	Poa alopecurus (Gaudich. ex Mirb.) Kunth subsp. alopecurus	-72.2678	-50.3789
Light Blue	Poa alopecurus (Gaudich. ex Mirb.) Kunth subsp. alopecurus	-72.7925	-50.3072
Light Blue	Poa alopecurus (Gaudich. ex Mirb.) Kunth subsp. alopecurus	-72.0861	-49.7581
Light Blue	Poa alopecurus (Gaudich. ex Mirb.) Kunth subsp. alopecurus	-72.7689	-46.8425
Light Blue	Poa alopecurus (Gaudich. ex Mirb.) Kunth subsp. alopecurus	-72.3597	-46.6389
Light Blue	Poa alopecurus (Gaudich. ex Mirb.) Kunth subsp. alopecurus	-72.8617	-46.4561
Light Blue	Poa alopecurus (Gaudich. ex Mirb.) Kunth subsp. alopecurus	-72.8617	-46.4561
Light Blue	Poa alopecurus (Gaudich. ex Mirb.) Kunth subsp. alopecurus	-72.0306	-45.5306
Light Blue	Poa alopecurus (Gaudich. ex Mirb.) Kunth subsp. alopecurus	-71.7669	-41.3167
Light Blue	Poa alopecurus (Gaudich. ex Mirb.) Kunth subsp. alopecurus	-71.3467	-41.1428
Light Blue	Poa alopecurus (Gaudich. ex Mirb.) Kunth subsp. alopecurus	-72.1758	-40.6631
Light Blue	Poa alopecurus (Gaudich. ex Mirb.) Kunth subsp. alopecurus	-71.535	-39.5572
Light Blue	Poa alopecurus (Gaudich. ex Mirb.) Kunth subsp. alopecurus	-71.9553	-39.3942
Light Blue	Poa alopecurus (Gaudich. ex Mirb.) Kunth subsp. alopecurus	-71.3344	-37.4497
Light Blue	Poa alopecurus (Gaudich. ex Mirb.) Kunth subsp. fuegiana (Hook. f.) D.M. Moore & Dogg.	-68.5147	-54.8425
Light Blue	Poa alopecurus (Gaudich. ex Mirb.) Kunth subsp. fuegiana (Hook. f.) D.M. Moore & Dogg.	-68.3697	-54.7967
Light Blue	Poa alopecurus (Gaudich. ex Mirb.) Kunth subsp. fuegiana (Hook. f.) D.M. Moore & Dogg.	-67.9261	-54.035
Light Blue	Poa alopecurus (Gaudich. ex Mirb.) Kunth subsp. fuegiana (Hook. f.) D.M. Moore & Dogg.	-70.9744	-53.7603
Light Blue	Poa alopecurus (Gaudich. ex Mirb.) Kunth subsp. fuegiana (Hook. f.) D.M. Moore & Dogg.	-73.0364	-50.4719
Light Blue	Poa alopecurus (Gaudich. ex Mirb.) Kunth subsp. fuegiana (Hook. f.) D.M. Moore & Dogg.	-72.7314	-50.3542
Light Blue	Poa alopecurus (Gaudich. ex Mirb.) Kunth subsp. fuegiana (Hook. f.) D.M. Moore & Dogg.	-72.2228	-50.3358
Light Blue	Poa alopecurus (Gaudich. ex Mirb.) Kunth subsp. fuegiana (Hook. f.) D.M. Moore & Dogg.	-72.8333	-50.3333
Light Blue	Poa alopecurus (Gaudich. ex Mirb.) Kunth subsp. fuegiana (Hook. f.) D.M. Moore & Dogg.	-72.9619	-49.2183
Light Blue	Poa alopecurus (Gaudich. ex Mirb.) Kunth subsp. fuegiana (Hook. f.) D.M. Moore & Dogg.	-72.8667	-48.4667
Light Blue	Poa alopecurus (Gaudich. ex Mirb.) Kunth subsp. fuegiana (Hook. f.) D.M. Moore & Dogg.	-72.1203	-47.9603
Light Blue	Poa alopecurus (Gaudich. ex Mirb.) Kunth subsp. fuegiana (Hook. f.) D.M. Moore & Dogg.	-72.7689	-46.8425
Light Blue	Poa alopecurus (Gaudich. ex Mirb.) Kunth subsp. fuegiana (Hook. f.) D.M. Moore & Dogg.	-71.4153	-44.9819
Light Blue	Poa alopecurus (Gaudich. ex Mirb.) Kunth subsp. fuegiana (Hook. f.) D.M. Moore & Dogg.	-71.7269	-44.8675
Light Blue	Poa alopecurus (Gaudich. ex Mirb.) Kunth subsp. fuegiana (Hook. f.) D.M. Moore & Dogg.	-71.1461	-43.4728
Light Blue	Poa alopecurus (Gaudich. ex Mirb.) Kunth subsp. fuegiana (Hook. f.) D.M. Moore & Dogg.	-71.8992	-42.6142
Light Blue	Poa alopecurus (Gaudich. ex Mirb.) Kunth subsp. fuegiana (Hook. f.) D.M. Moore & Dogg.	-71.5733	-41.935
Light Blue	Poa alopecurus (Gaudich. ex Mirb.) Kunth subsp. fuegiana (Hook. f.) D.M. Moore & Dogg.	-71.5475	-41.4264
Light Blue	Poa alopecurus (Gaudich. ex Mirb.) Kunth subsp. fuegiana (Hook. f.) D.M. Moore & Dogg.	-71.8328	-41.1997
Light Blue	Poa alopecurus (Gaudich. ex Mirb.) Kunth subsp. fuegiana (Hook. f.) D.M. Moore & Dogg.	-71.7981	-41.0817
Light Blue	Poa alopecurus (Gaudich. ex Mirb.) Kunth subsp. fuegiana (Hook. f.) Moore & Doggett	-67.3167	-55.7333
Light Blue	Poa alopecurus (Gaudich. ex Mirb.) Kunth subsp. fuegiana (Hook. f.) Moore & Doggett	-67.4	-54.7667
Light Blue	Poa alopecurus (Gaudich. ex Mirb.) Kunth subsp. fuegiana (Hook. f.) Moore & Doggett	-67.9261	-54.035
Light Blue	Poa alopecurus (Gaudich. ex Mirb.) Kunth subsp. fuegiana (Hook. f.) Moore & Doggett	-71.0222	-53.1367
Light Blue	Poa alopecurus (Gaudich. ex Mirb.) Kunth subsp. fuegiana (Hook. f.) Moore & Doggett	-73.35	-52.15
Light Blue	Poa alopecurus (Gaudich. ex Mirb.) Kunth subsp. fuegiana (Hook. f.) Moore & Doggett	-72.0333	-51.85
Light Blue	Poa alopecurus (Gaudich. ex Mirb.) Kunth subsp. fuegiana (Hook. f.) Moore & Doggett	-69.7283	-51.6878
Light Blue	Poa alopecurus (Gaudich. ex Mirb.) Kunth subsp. fuegiana (Hook. f.) Moore & Doggett	-73.3	-51.4167
Light Blue	Poa alopecurus (Gaudich. ex Mirb.) Kunth subsp. fuegiana (Hook. f.) Moore & Doggett	-73.0667	-51.4167
Light Blue	Poa alopecurus (Gaudich. ex Mirb.) Kunth subsp. fuegiana (Hook. f.) Moore & Doggett	-72.8333	-51.1667
Light Blue	Poa alopecurus (Gaudich. ex Mirb.) Kunth subsp. fuegiana (Hook. f.) Moore & Doggett	-73.0364	-50.4719
Light Blue	Poa alopecurus (Gaudich. ex Mirb.) Kunth subsp. fuegiana (Hook. f.) Moore & Doggett	-73.2167	-50.2
Light Blue	Poa alopecurus (Gaudich. ex Mirb.) Kunth subsp. fuegiana (Hook. f.) Moore & Doggett	-73.3333	-50
Light Blue	Poa alopecurus (Gaudich. ex Mirb.) Kunth subsp. fuegiana (Hook. f.) Moore & Doggett	-72.0861	-49.7581
Light Blue	Poa alopecurus (Gaudich. ex Mirb.) Kunth subsp. fuegiana (Hook. f.) Moore & Doggett	-72.9011	-49.0725
Light Blue	Poa alopecurus (Gaudich. ex Mirb.) Kunth subsp. fuegiana (Hook. f.) Moore & Doggett	-68.3939	-48.8558
Light Blue	Poa alopecurus (Gaudich. ex Mirb.) Kunth subsp. fuegiana (Hook. f.) Moore & Doggett	-72.0042	-48.555
Light Blue	Poa alopecurus (Gaudich. ex Mirb.) Kunth subsp. fuegiana (Hook. f.) Moore & Doggett	-70.5406	-44.1822
Light Blue	Poa alopecurus (Gaudich. ex Mirb.) Kunth subsp. fuegiana (Hook. f.) Moore & Doggett	-71.4531	-44.0417
Light Blue	Poa alopecurus (Gaudich. ex Mirb.) Kunth subsp. fuegiana (Hook. f.) Moore & Doggett	-71.4886	-44.0064
Light Blue	Poa alopecurus (Gaudich. ex Mirb.) Kunth subsp. fuegiana (Hook. f.) Moore & Doggett	-70.2403	-43.2106
Light Blue	Poa alopecurus (Gaudich. ex Mirb.) Kunth subsp. fuegiana (Hook. f.) Moore & Doggett	-71.4944	-43.0164
Light Blue	Poa alopecurus (Gaudich. ex Mirb.) Kunth subsp. fuegiana (Hook. f.) Moore & Doggett	-71.5475	-41.4264
Light Blue	Poa alopecurus (Gaudich. ex Mirb.) Kunth subsp. fuegiana (Hook. f.) Moore & Doggett	-71.8322	-41.1939
Light Blue	Poa alopecurus (Gaudich. ex Mirb.) Kunth subsp. fuegiana (Hook. f.) Moore & Doggett	-71.4414	-40.7553
Light Blue	Poa alopecurus (Gaudich. ex Mirb.) Kunth subsp. fuegiana (Hook. f.) Moore & Doggett	-71.7186	-40.1892
Light Blue	Poa alopecurus (Gaudich. ex Mirb.) Kunth subsp. fuegiana (Hook. f.) Moore & Doggett	-71.4297	-39.5856
Light Blue	Poa alopecurus subsp. alopecurus	-72.8333	-51.1667
Light Blue	Poa alopecurus subsp. fuegiana	-72.0333	-51.85
Light Blue	Poa alopecurus subsp. fuegiana	-72.8333	-51.1667
Light Blue	Poa alopecurus subsp. fuegiana	-73.3333	-50
Light Blue	Poa alopecurus subsp. fuegiana	-70.5406	-44.1822
Light Blue	Poa alopecurus subsp. fuegiana (Hook. f.) D.M. Moore & Dogg	-70.9744	-53.7603
Light Blue	Poa alopecurus subsp. fuegiana (Hook. f.) D.M. Moore & Dogg	-71.2167	-53.1506
Light Blue	Poa alopecurus subsp. fuegiana (Hook. f.) D.M. Moore & Dogg	-71.0222	-53.1367
Light Blue	Poa alopecurus subsp. fuegiana (Hook. f.) D.M. Moore & Dogg	-72.0417	-46.0675
Light Blue	Poa alopecurus subsp. fuegiana (Hook. f.) D.M. Moore & Dogg	-72.0306	-45.5306
Light Blue	Poa alopecurus subsp. fuegiana (Hook. f.) D.M. Moore & Dogg	-71.4886	-44.0064
Light Blue	Poa alopecurus subsp. fuegiana (Hook. f.) D.M. Moore & Dogg	-72.3611	-43.4397
Light Blue	Poa alopecurus subsp. fuegiana (Hook. f.) D.M. Moore & Dogg	-74.1342	-42.5789
Light Blue	Poa alopecurus subsp. fuegiana (Hook. f.) D.M. Moore & Dogg	-72.1758	-40.6631
Light Blue	Poa alopecurus subsp. fuegiana (Hook. f.) D.M. Moore & Dogg	-71.7186	-40.1894
Light Blue	Poa alopecurus subsp. fuegiana (Hook. f.) D.M. Moore & Dogg	-71.4297	-39.5856
Light Blue	Poa alopecurus subsp. prichardii (Rendle) Giussani & Soreng	-72.7689	-46.8425
Light Blue	Poa arachnifera Torr.	-98.1053	36.055
Light Blue	Poa bergii	-57.8667	-34.4167
Light Blue	Poa bergii Hieron.	-64.9619	-42.7928
Light Blue	Poa bergii Hieron.	-64.8267	-42.6
Light Blue	Poa bergii Hieron.	-63.4467	-41.1614
Light Blue	Poa bergii Hieron.	-62.8244	-41.0439
Light Blue	Poa bergii Hieron.	-62.7964	-41.0219
Light Blue	Poa bergii Hieron.	-64.7569	-40.8172
Light Blue	Poa bergii Hieron.	-65.0953	-40.8144
Light Blue	Poa bergii Hieron.	-63.7928	-40.7728
Light Blue	Poa bergii Hieron.	-64.9431	-40.7472
Light Blue	Poa bergii Hieron.	-62.8819	-40.1222
Light Blue	Poa bergii Hieron.	-61.5167	-39.0014
Light Blue	Poa bergii Hieron.	-60.3192	-38.8889
Light Blue	Poa bergii Hieron.	-62.0383	-38.8669
Light Blue	Poa bergii Hieron.	-61.8686	-38.8367
Light Blue	Poa bergii Hieron.	-59.7344	-38.8081
Light Blue	Poa bergii Hieron.	-58.7775	-38.6006
Light Blue	Poa bergii Hieron.	-58.7669	-38.595
Light Blue	Poa bergii Hieron.	-58.7317	-38.5286
Light Blue	Poa bergii Hieron.	-60.2522	-38.5058
Light Blue	Poa bergii Hieron.	-57.8672	-38.2867
Light Blue	Poa bergii Hieron.	-59.1225	-38.2642
Light Blue	Poa bergii Hieron.	-58.0725	-38.1906
Light Blue	Poa bergii Hieron.	-57.5753	-38.1058
Light Blue	Poa bergii Hieron.	-58.6939	-38.0836
Light Blue	Poa bergii Hieron.	-57.6381	-38.0242
Light Blue	Poa bergii Hieron.	-68.8892	-37.7531
Light Blue	Poa bergii Hieron.	-57.6531	-37.4894
Light Blue	Poa bergii Hieron.	-56.9992	-37.2403
Light Blue	Poa bergii Hieron.	-57.8667	-34.4167
Light Blue	Poa bergii Hieron.	-71.5339	-32.9331
Light Blue	Poa bonariensis	-57.7358	-37.9519
Light Blue	Poa bonariensis	-73.0167	-37.8
Light Blue	Poa bonariensis	-63.7956	-37.4703
Light Blue	Poa bonariensis	-59.1	-37.4
Light Blue	Poa bonariensis	-58.3833	-34.6
Light Blue	Poa bonariensis (Lam.) Kunth	-71	-43
Light Blue	Poa bonariensis (Lam.) Kunth	-71.2294	-40.3489
Light Blue	Poa bonariensis (Lam.) Kunth	-62.8819	-40.1222
Light Blue	Poa bonariensis (Lam.) Kunth	-62.7839	-39.0172
Light Blue	Poa bonariensis (Lam.) Kunth	-60.3433	-38.8992
Light Blue	Poa bonariensis (Lam.) Kunth	-62.1839	-38.5703
Light Blue	Poa bonariensis (Lam.) Kunth	-58.8083	-38.5661
Light Blue	Poa bonariensis (Lam.) Kunth	-60.2522	-38.5058
Light Blue	Poa bonariensis (Lam.) Kunth	-59.1225	-38.2642
Light Blue	Poa bonariensis (Lam.) Kunth	-62.2697	-38.2119
Light Blue	Poa bonariensis (Lam.) Kunth	-58.0725	-38.1906
Light Blue	Poa bonariensis (Lam.) Kunth	-57.7358	-37.9519
Light Blue	Poa bonariensis (Lam.) Kunth	-57.99	-37.8697
Light Blue	Poa bonariensis (Lam.) Kunth	-73.0167	-37.8
Light Blue	Poa bonariensis (Lam.) Kunth	-58.2531	-37.7222
Light Blue	Poa bonariensis (Lam.) Kunth	-63.7956	-37.4703
Light Blue	Poa bonariensis (Lam.) Kunth	-59.1	-37.4
Light Blue	Poa bonariensis (Lam.) Kunth	-59.1019	-37.3653
Light Blue	Poa bonariensis (Lam.) Kunth	-57.0917	-37.3653
Light Blue	Poa bonariensis (Lam.) Kunth	-59.2022	-37.3272
Light Blue	Poa bonariensis (Lam.) Kunth	-57.2278	-37.1344
Light Blue	Poa bonariensis (Lam.) Kunth	-59.7253	-37.1069
Light Blue	Poa bonariensis (Lam.) Kunth	-59.7625	-37.0703
Light Blue	Poa bonariensis (Lam.) Kunth	-60.6839	-36.81
Light Blue	Poa bonariensis (Lam.) Kunth	-59.6919	-36.7733
Light Blue	Poa bonariensis (Lam.) Kunth	-56.6942	-36.6975
Light Blue	Poa bonariensis (Lam.) Kunth	-57.6439	-36.3997
Light Blue	Poa bonariensis (Lam.) Kunth	-61.9569	-35.8758
Light Blue	Poa bonariensis (Lam.) Kunth	-57.1453	-35.4614
Light Blue	Poa bonariensis (Lam.) Kunth	-57.3133	-35.4244
Light Blue	Poa bonariensis (Lam.) Kunth	-57.2011	-35.3261
Light Blue	Poa bonariensis (Lam.) Kunth	-59.1503	-35.2119
Light Blue	Poa bonariensis (Lam.) Kunth	-57.4461	-35.1481
Light Blue	Poa bonariensis (Lam.) Kunth	-58.4339	-35.0514
Light Blue	Poa bonariensis (Lam.) Kunth	-58.0144	-34.9947
Light Blue	Poa bonariensis (Lam.) Kunth	-57.9808	-34.8417
Light Blue	Poa bonariensis (Lam.) Kunth	-58.4278	-34.7558
Light Blue	Poa bonariensis (Lam.) Kunth	-58.2792	-34.7314
Light Blue	Poa bonariensis (Lam.) Kunth	-59.4253	-34.6881
Light Blue	Poa bonariensis (Lam.) Kunth	-58.3667	-34.65
Light Blue	Poa bonariensis (Lam.) Kunth	-58.4506	-34.6167
Light Blue	Poa bonariensis (Lam.) Kunth	-58.3833	-34.6
Light Blue	Poa bonariensis (Lam.) Kunth	-58.7764	-34.33
Light Blue	Poa bonariensis (Lam.) Kunth	-59.1375	-33.9903
Light Blue	Poa bonariensis (Lam.) Kunth	-54.9419	-33.7472
Light Blue	Poa bonariensis (Lam.) Kunth	-58.9847	-33.6461
Light Blue	Poa bonariensis (Lam.) Kunth	-58.6242	-33.6444
Light Blue	Poa bonariensis (Lam.) Kunth	-64.5417	-33.3622
Light Blue	Poa bonariensis (Lam.) Kunth	-59.3111	-33.1506
Light Blue	Poa bonariensis (Lam.) Kunth	-59.2097	-33.1467
Light Blue	Poa bonariensis (Lam.) Kunth	-58.5208	-33.01
Light Blue	Poa bonariensis (Lam.) Kunth	-58.8092	-33.0031
Light Blue	Poa bonariensis (Lam.) Kunth	-58.3139	-31.6964
Light Blue	Poa bonariensis (Lam.) Kunth	-60.0456	-31.6747
Light Blue	Poa bonariensis (Lam.) Kunth	-59.0514	-31.6247
Light Blue	Poa bonariensis (Lam.) Kunth	-60.6439	-31.4931
Light Blue	Poa bonariensis (Lam.) Kunth	-60.6575	-31.4408
Light Blue	Poa bonariensis (Lam.) Kunth	-61.6933	-31.1986
Light Blue	Poa bonariensis (Lam.) Kunth	-64.1742	-31.1403
Light Blue	Poa bonariensis (Lam.) Kunth	-60.0678	-31.0942
Light Blue	Poa bonariensis (Lam.) Kunth	-61.3728	-30.1586
Light Blue	Poa bonariensis (Lam.) Kunth	-59.9828	-30.0411
Light Blue	Poa bonariensis (Lam.) Kunth	-58.8175	-29.9875
Light Blue	Poa bonariensis (Lam.) Kunth	-66.3492	-28.2044
Light Blue	Poa bonariensis (Lam.) Kunth	-65.9139	-28.0167
Light Blue	Poa bonariensis (Lam.) Kunth	-58.9733	-27.1906
Light Blue	Poa buchtienii	-65.3	-22.8667
Light Blue	Poa buchtienii	-66.7667	-18.9
Light Blue	Poa buchtienii	-67.1364	-17.9994
Light Blue	Poa buchtienii	-64.7489	-17.8208
Light Blue	Poa buchtienii	-66.8333	-17.4167
Light Blue	Poa buchtienii	-66.1369	-17.3197
Light Blue	Poa buchtienii	-66.1578	-17.3153
Light Blue	Poa buchtienii	-68.6	-17.0167
Light Blue	Poa buchtienii	-68.0833	-16.5333
Light Blue	Poa buchtienii	-68.15	-16.5
Light Blue	Poa buchtienii	-68.1333	-16.5
Light Blue	Poa buchtienii	-68.1167	-16.45
Light Blue	Poa buchtienii	-68.6333	-15.7667
Light Blue	Poa buchtienii	-68.0111	-16.5489
Light Blue	Poa buchtienii	-68.1164	-16.1992
Light Blue	Poa calchaquiensis	-65.7667	-26.95
Light Blue	Poa calchaquiensis	-65.8	-26.6667
Light Blue	Poa calchaquiensis	-65.6667	-26.5833
Light Blue	Poa calchaquiensis	-65.8497	-25.1678
Light Blue	Poa calchaquiensis	-65.4667	-24.0667
Light Blue	Poa calchaquiensis	-65.45	-23.9333
Light Blue	Poa calchaquiensis	-65.2167	-23.2
Light Blue	Poa calchaquiensis	-65.15	-23.1
Light Blue	Poa calchaquiensis	-65.2667	-22.9
Light Blue	Poa calchaquiensis	-65.2494	-22.8878
Light Blue	Poa calchaquiensis	-65.2333	-22.8833
Light Blue	Poa calchaquiensis	-65.4161	-22.1478
Light Blue	Poa calchaquiensis	-66.1578	-17.3153
Light Blue	Poa calchaquiensis Hack.	-64.7061	-31.6261
Light Blue	Poa calchaquiensis Hack.	-67.65	-29.1833
Light Blue	Poa calchaquiensis Hack.	-67.6042	-29.1011
Light Blue	Poa calchaquiensis Hack.	-67.7083	-28.97
Light Blue	Poa calchaquiensis Hack.	-67.6858	-28.9581
Light Blue	Poa calchaquiensis Hack.	-67.6858	-28.94
Light Blue	Poa calchaquiensis Hack.	-67.6783	-28.9292
Light Blue	Poa calchaquiensis Hack.	-66.3492	-28.2044
Light Blue	Poa calchaquiensis Hack.	-64.88	-27.985
Light Blue	Poa calchaquiensis Hack.	-65.8667	-27.8167
Light Blue	Poa calchaquiensis Hack.	-66.1567	-27.6314
Light Blue	Poa calchaquiensis Hack.	-66.1567	-27.6314
Light Blue	Poa calchaquiensis Hack.	-66.3492	-27.5317
Light Blue	Poa calchaquiensis Hack.	-65.4833	-26.9528
Light Blue	Poa calchaquiensis Hack.	-65.7278	-26.7822
Light Blue	Poa calchaquiensis Hack.	-65.75	-26.75
Light Blue	Poa calchaquiensis Hack.	-65.7961	-26.7133
Light Blue	Poa calchaquiensis Hack.	-65.8	-26.6667
Light Blue	Poa calchaquiensis Hack.	-65.7439	-26.6378
Light Blue	Poa calchaquiensis Hack.	-65.8694	-26.6064
Light Blue	Poa calchaquiensis Hack.	-65.6667	-26.5833
Light Blue	Poa calchaquiensis Hack.	-64.8253	-26.5075
Light Blue	Poa calchaquiensis Hack.	-65.85	-25.1678
Light Blue	Poa calchaquiensis Hack.	-65.7336	-25.165
Light Blue	Poa calchaquiensis Hack.	-66.1736	-25.0658
Light Blue	Poa calchaquiensis Hack.	-65.2403	-24.8956
Light Blue	Poa calchaquiensis Hack.	-63.8311	-24.8147
Light Blue	Poa calchaquiensis Hack.	-67.3225	-24.6083
Light Blue	Poa calchaquiensis Hack.	-66.1892	-24.5736
Light Blue	Poa calchaquiensis Hack.	-65.8864	-24.5544
Light Blue	Poa calchaquiensis Hack.	-66.1881	-24.5322
Light Blue	Poa calchaquiensis Hack.	-66.1881	-24.5322
Light Blue	Poa calchaquiensis Hack.	-66.2019	-24.4703
Light Blue	Poa calchaquiensis Hack.	-66.2019	-24.4703
Light Blue	Poa calchaquiensis Hack.	-66.1828	-24.2761
Light Blue	Poa calchaquiensis Hack.	-65.4306	-24.1206
Light Blue	Poa calchaquiensis Hack.	-65.4136	-24.1131
Light Blue	Poa calchaquiensis Hack.	-65.4667	-24.0667
Light Blue	Poa calchaquiensis Hack.	-65.6228	-24.0617
Light Blue	Poa calchaquiensis Hack.	-65.7817	-24.0183
Light Blue	Poa calchaquiensis Hack.	-65.45	-23.9333
Light Blue	Poa calchaquiensis Hack.	-65.7108	-23.7308
Light Blue	Poa calchaquiensis Hack.	-65.2931	-23.5397
Light Blue	Poa calchaquiensis Hack.	-65.01	-23.4689
Light Blue	Poa calchaquiensis Hack.	-64.9917	-23.3542
Light Blue	Poa calchaquiensis Hack.	-65.2167	-23.2
Light Blue	Poa calchaquiensis Hack.	-65.6897	-23.1528
Light Blue	Poa calchaquiensis Hack.	-65.15	-23.1
Light Blue	Poa calchaquiensis Hack.	-65.3853	-23.0725
Light Blue	Poa calchaquiensis Hack.	-65.9161	-22.9239
Light Blue	Poa calchaquiensis Hack.	-65.2667	-22.9
Light Blue	Poa calchaquiensis Hack.	-65.2494	-22.8878
Light Blue	Poa calchaquiensis Hack.	-65.2519	-22.8844
Light Blue	Poa calchaquiensis Hack.	-65.2667	-22.8833
Light Blue	Poa calchaquiensis Hack.	-65.2333	-22.8833
Light Blue	Poa calchaquiensis Hack.	-65.2458	-22.8778
Light Blue	Poa calchaquiensis Hack.	-65.3	-22.8667
Light Blue	Poa calchaquiensis Hack.	-66.1886	-22.8564
Light Blue	Poa calchaquiensis Hack.	-66.1886	-22.8564
Light Blue	Poa calchaquiensis Hack.	-66.4469	-22.5911
Light Blue	Poa calchaquiensis Hack.	-65.85	-22.5833
Light Blue	Poa calchaquiensis Hack.	-65.5906	-22.2797
Light Blue	Poa calchaquiensis Hack.	-65.2578	-22.2461
Light Blue	Poa calchaquiensis Hack.	-65.2578	-22.2461
Light Blue	Poa calchaquiensis Hack.	-65.2667	-22.2167
Light Blue	Poa calchaquiensis Hack.	-65.4161	-22.1478
Light Blue	Poa calchaquiensis Hack.	-66.1214	-22.0744
Light Blue	Poa calchaquiensis Hack.	-65.1	-21.9333
Light Blue	Poa calchaquiensis Hack.	-65.3167	-21.9167
Light Blue	Poa calchaquiensis Hack.	-65.4	-17.9167
Light Blue	Poa calchaquiensis Hack.	-68.4233	-16.8044
Light Blue	Poa calchaquiensis Hack.	-68.0667	-16.55
Light Blue	Poa calchaquiensis Hack.	-68.0833	-16.5333
Light Blue	Poa calchaquiensis Hack.	-68.1167	-16.45
Light Blue	Poa cumingii Trin.	-73.3792	-38.7931
Light Blue	Poa cumingii Trin.	-73.1817	-36.9867
Light Blue	Poa cumingii Trin.	-73.1667	-36.75
Light Blue	Poa cumingii Trin.	-71.6561	-33.4617
Light Blue	Poa cummingii Trin.	-74.1342	-42.5789
Light Blue	Poa cummingii Trin.	-74.0128	-41.8597
Light Blue	Poa cummingii Trin.	-73.2172	-39.4411
Light Blue	Poa cummingii Trin.	-73.3306	-38.9547
Light Blue	Poa cummingii Trin.	-73.1817	-36.9867
Light Blue	Poa cummingii Trin.	-72.9781	-36.6064
Light Blue	Poa cummingii Trin.	-71.6561	-33.4617
Light Blue	Poa cummingii Trin.	-71.5472	-32.9453
Light Blue	Poa cummingii Trin.	-71.5339	-32.9331
Light Blue	Poa cummingii Trin.	-71.4461	-32.3461
Light Blue	Poa cummingii Trin.	-71.5153	-32.1317
Light Blue	Poa cummingii Trin.	-71.5047	-31.7622
Light Blue	Poa denudata	-71.5	-41.2167
Light Blue	Poa denudata	-71.5333	-40.9167
Light Blue	Poa denudata	-71.6167	-40.8167
Light Blue	Poa denudata	-71.4614	-39.5825
Light Blue	Poa denudata	-71.5119	-39.5636
Light Blue	Poa denudata	-71.535	-39.5572
Light Blue	Poa denudata	-70.9028	-38.6589
Light Blue	Poa denudata	-71.4508	-38.4303
Light Blue	Poa denudata	-71.1	-37.8167
Light Blue	Poa denudata	-71.4269	-36.8967
Light Blue	Poa denudata Steud.	-70.5406	-44.1822
Light Blue	Poa denudata Steud.	-70.9467	-44.0742
Light Blue	Poa denudata Steud.	-71.4944	-43.0164
Light Blue	Poa denudata Steud.	-70.8133	-42.7494
Light Blue	Poa denudata Steud.	-74.1342	-42.5789
Light Blue	Poa denudata Steud.	-71.5733	-41.935
Light Blue	Poa denudata Steud.	-74.0125	-41.8653
Light Blue	Poa denudata Steud.	-74.0125	-41.8653
Light Blue	Poa denudata Steud.	-71.5142	-41.5125
Light Blue	Poa denudata Steud.	-71.5475	-41.4264
Light Blue	Poa denudata Steud.	-71.5611	-41.3686
Light Blue	Poa denudata Steud.	-71.5	-41.2167
Light Blue	Poa denudata Steud.	-71.3986	-41.2075
Light Blue	Poa denudata Steud.	-71.3864	-41.1833
Light Blue	Poa denudata Steud.	-71.3725	-41.1833
Light Blue	Poa denudata Steud.	-71.1186	-41.1506
Light Blue	Poa denudata Steud.	-71.3319	-41.1364
Light Blue	Poa denudata Steud.	-71.5597	-41.0978
Light Blue	Poa denudata Steud.	-71.5322	-41.0625
Light Blue	Poa denudata Steud.	-71.1519	-41.0022
Light Blue	Poa denudata Steud.	-71.1733	-40.9964
Light Blue	Poa denudata Steud.	-71.545	-40.9433
Light Blue	Poa denudata Steud.	-71.5333	-40.9167
Light Blue	Poa denudata Steud.	-71.6336	-40.835
Light Blue	Poa denudata Steud.	-71.6167	-40.8167
Light Blue	Poa denudata Steud.	-71.5925	-40.7978
Light Blue	Poa denudata Steud.	-71.6614	-40.7856
Light Blue	Poa denudata Steud.	-71.4414	-40.7553
Light Blue	Poa denudata Steud.	-71.1444	-40.5914
Light Blue	Poa denudata Steud.	-71.1283	-40.385
Light Blue	Poa denudata Steud.	-71.2294	-40.3489
Light Blue	Poa denudata Steud.	-71.3394	-40.1608
Light Blue	Poa denudata Steud.	-71.4644	-40.1328
Light Blue	Poa denudata Steud.	-73.4167	-39.8667
Light Blue	Poa denudata Steud.	-73.3936	-39.8608
Light Blue	Poa denudata Steud.	-73.2333	-39.8167
Light Blue	Poa denudata Steud.	-71.6028	-39.8125
Light Blue	Poa denudata Steud.	-71.3	-39.7306
Light Blue	Poa denudata Steud.	-70.985	-39.7242
Light Blue	Poa denudata Steud.	-71.4614	-39.5825
Light Blue	Poa denudata Steud.	-71.4614	-39.5825
Light Blue	Poa denudata Steud.	-71.5119	-39.5636
Light Blue	Poa denudata Steud.	-71.535	-39.5572
Light Blue	Poa denudata Steud.	-71.2225	-39.3586
Light Blue	Poa denudata Steud.	-70.9167	-39.2958
Light Blue	Poa denudata Steud.	-71.0881	-39.1125
Light Blue	Poa denudata Steud.	-63.8597	-38.9664
Light Blue	Poa denudata Steud.	-73.4011	-38.8142
Light Blue	Poa denudata Steud.	-70.8908	-38.6644
Light Blue	Poa denudata Steud.	-70.9028	-38.6589
Light Blue	Poa denudata Steud.	-71.4508	-38.4303
Light Blue	Poa denudata Steud.	-71.3131	-37.4597
Light Blue	Poa denudata Steud.	-71.4206	-37.3956
Light Blue	Poa denudata Steud.	-71.535	-36.9044
Light Blue	Poa denudata Steud.	-71.4269	-36.8967
Light Blue	Poa denudata Steud.	-71.05	-36.8333
Light Blue	Poa denudata Steud.	-73.05	-36.6167
Light Blue	Poa denudata Steud.	-72.9375	-36.5583
Light Blue	Poa denudata Steud.	-70.4814	-35.1336
Light Blue	Poa denudata Steud.	-70.6308	-35.0494
Light Blue	Poa denudata Steud.	-69.0944	-34.0472
Light Blue	Poa denudata Steud.	-68.9964	-33.5789
Light Blue	Poa denudata Steud.	-69.0669	-32.4894
Light Blue	Poa denudata Steud.	-69.2503	-32.4081
Light Blue	Poa denudata Steud.	-70.4575	-30.7417
Light Blue	Poa denudata Steud. s.l.	-70.2808	-33.2478
Light Blue	Poa dolichophylla	-65.5667	-27.7667
Light Blue	Poa dolichophylla	-65.65	-26.9833
Light Blue	Poa dolichophylla	-65.65	-26.9667
Light Blue	Poa dolichophylla	-65.7667	-26.95
Light Blue	Poa dolichophylla	-65.6564	-26.9975
Light Blue	Poa dolichophylla Hack.	-67.6625	-28.9283
Light Blue	Poa dolichophylla Hack.	-65.5667	-27.7667
Light Blue	Poa dolichophylla Hack.	-66.3492	-27.5317
Light Blue	Poa dolichophylla Hack.	-65.9581	-27.3389
Light Blue	Poa dolichophylla Hack.	-65.9125	-27.2792
Light Blue	Poa dolichophylla Hack.	-65.7703	-27.2694
Light Blue	Poa dolichophylla Hack.	-65.1322	-27.1853
Light Blue	Poa dolichophylla Hack.	-65.9806	-27.1739
Light Blue	Poa dolichophylla Hack.	-65.6319	-27.1061
Light Blue	Poa dolichophylla Hack.	-67.8097	-27.0814
Light Blue	Poa dolichophylla Hack.	-65.6558	-27.0292
Light Blue	Poa dolichophylla Hack.	-65.6611	-27.0275
Light Blue	Poa dolichophylla Hack.	-65.75	-27
Light Blue	Poa dolichophylla Hack.	-65.6564	-26.9975
Light Blue	Poa dolichophylla Hack.	-65.6633	-26.9972
Light Blue	Poa dolichophylla Hack.	-65.6631	-26.9972
Light Blue	Poa dolichophylla Hack.	-65.6642	-26.9856
Light Blue	Poa dolichophylla Hack.	-65.65	-26.9833
Light Blue	Poa dolichophylla Hack.	-65.65	-26.9667
Light Blue	Poa dolichophylla Hack.	-65.4833	-26.9528
Light Blue	Poa dolichophylla Hack.	-65.7667	-26.95
Light Blue	Poa dolichophylla Hack.	-65.4092	-26.8786
Light Blue	Poa dolichophylla Hack.	-65.5667	-26.7667
Light Blue	Poa dolichophylla Hack.	-65.7833	-26.7167
Light Blue	Poa dolichophylla Hack.	-65.4289	-26.6806
Light Blue	Poa dolichophylla Hack.	-65.5275	-26.6725
Light Blue	Poa dolichophylla Hack.	-65.7439	-26.6378
Light Blue	Poa dolichophylla Hack.	-65.8694	-26.6064
Light Blue	Poa dolichophylla Hack.	-64.9319	-25.8383
Light Blue	Poa dolichophylla Hack.	-65.4136	-24.1131
Light Blue	Poa dolichophylla Hack.	-64.725	-22.3575
Light Blue	Poa durifolia	-71.0939	-37.86
Light Blue	Poa durifolia	-68.5833	-35.6
Light Blue	Poa durifolia Giussani, Nicora & F.A. Roig	-70.9892	-47.1917
Light Blue	Poa durifolia Giussani, Nicora & F.A. Roig	-70.3333	-44.2
Light Blue	Poa durifolia Giussani, Nicora & F.A. Roig	-70.75	-43.5167
Light Blue	Poa durifolia Giussani, Nicora & F.A. Roig	-70.95	-42.7833
Light Blue	Poa durifolia Giussani, Nicora & F.A. Roig	-71.0942	-42.5006
Light Blue	Poa durifolia Giussani, Nicora & F.A. Roig	-70.735	-42.2919
Light Blue	Poa durifolia Giussani, Nicora & F.A. Roig	-70.14	-41.7794
Light Blue	Poa durifolia Giussani, Nicora & F.A. Roig	-70.6111	-40.9672
Light Blue	Poa durifolia Giussani, Nicora & F.A. Roig	-66.3717	-40.9494
Light Blue	Poa durifolia Giussani, Nicora & F.A. Roig	-67.5022	-40.8789
Light Blue	Poa durifolia Giussani, Nicora & F.A. Roig	-70.5167	-40.4
Light Blue	Poa durifolia Giussani, Nicora & F.A. Roig	-70.3639	-40.0133
Light Blue	Poa durifolia Giussani, Nicora & F.A. Roig	-69.8339	-38.9181
Light Blue	Poa durifolia Giussani, Nicora & F.A. Roig	-68.88	-38.865
Light Blue	Poa durifolia Giussani, Nicora & F.A. Roig	-70.4344	-38.5825
Light Blue	Poa durifolia Giussani, Nicora & F.A. Roig	-70.2225	-38.0172
Light Blue	Poa durifolia Giussani, Nicora & F.A. Roig	-70.6819	-37.6108
Light Blue	Poa durifolia Giussani, Nicora & F.A. Roig	-69.5161	-37.3814
Light Blue	Poa durifolia Giussani, Nicora & F.A. Roig	-68.8828	-37.0808
Light Blue	Poa durifolia Giussani, Nicora & F.A. Roig	-70.7789	-36.8689
Light Blue	Poa durifolia Giussani, Nicora & F.A. Roig	-70.6444	-36.4217
Light Blue	Poa durifolia Giussani, Nicora & F.A. Roig	-70.6403	-36.3986
Light Blue	Poa durifolia Giussani, Nicora & F.A. Roig	-69.7631	-36.3772
Light Blue	Poa durifolia Giussani, Nicora & F.A. Roig	-69.3658	-36.1356
Light Blue	Poa durifolia Giussani, Nicora & F.A. Roig	-68.8108	-36.0133
Light Blue	Poa durifolia Giussani, Nicora & F.A. Roig	-68.2667	-35.75
Light Blue	Poa durifolia Giussani, Nicora & F.A. Roig	-68.2833	-35.6833
Light Blue	Poa durifolia Giussani, Nicora & F.A. Roig	-68.4	-35.6667
Light Blue	Poa durifolia Giussani, Nicora & F.A. Roig	-68.5633	-35.6447
Light Blue	Poa durifolia Giussani, Nicora & F.A. Roig	-68.4833	-35.6167
Light Blue	Poa durifolia Giussani, Nicora & F.A. Roig	-68.4333	-35.6167
Light Blue	Poa durifolia Giussani, Nicora & F.A. Roig	-68.5833	-35.6
Light Blue	Poa durifolia Giussani, Nicora & F.A. Roig	-68.4333	-35.6
Light Blue	Poa durifolia Giussani, Nicora & F.A. Roig	-68.3633	-34.9411
Light Blue	Poa durifolia Giussani, Nicora & F.A. Roig	-69.0944	-34.0472
Light Blue	Poa durifolia Giussani, Nicora & F.A. Roig	-69.8333	-30.3333
Light Blue	Poa gayana	-70.8167	-31.3167
Light Blue	Poa gayana E. Desv.	-70.0167	-53.7333
Light Blue	Poa gayana E. Desv.	-71.2294	-40.3489
Light Blue	Poa gayana E. Desv.	-71.535	-39.5572
Light Blue	Poa gayana E. Desv.	-73.4297	-38.7422
Light Blue	Poa gayana E. Desv.	-70.9028	-38.6589
Light Blue	Poa gayana E. Desv.	-71.4311	-36.9175
Light Blue	Poa gayana E. Desv.	-71.4003	-36.9053
Light Blue	Poa gayana E. Desv.	-71.4092	-36.905
Light Blue	Poa gayana E. Desv.	-71.535	-36.9044
Light Blue	Poa gayana E. Desv.	-71.4269	-36.8967
Light Blue	Poa gayana E. Desv.	-70.4814	-35.1336
Light Blue	Poa gayana E. Desv.	-70.6308	-35.0494
Light Blue	Poa gayana E. Desv.	-69.9586	-33.6192
Light Blue	Poa gayana E. Desv.	-70.2808	-33.2478
Light Blue	Poa gayana E. Desv.	-70.8167	-31.3167
Light Blue	Poa gayana E. Desv.	-70.4575	-30.7417
Light Blue	Poa holciformis	-70.1667	-37.1
Light Blue	Poa holciformis	-69.5833	-34.1667
Light Blue	Poa holciformis	-70.0833	-33.8167
Light Blue	Poa holciformis	-69.6667	-31.25
Light Blue	Poa holciformis	-70.3333	-30.8333
Light Blue	Poa holciformis auct. non J. Presl	-70.1667	-37.1
Light Blue	Poa holciformis J. Presl	-68.1433	-47.2186
Light Blue	Poa holciformis J. Presl	-71.5056	-41.2253
Light Blue	Poa holciformis J. Presl	-71.3736	-41.1481
Light Blue	Poa holciformis J. Presl	-71.3319	-41.1364
Light Blue	Poa holciformis J. Presl	-71.6336	-40.835
Light Blue	Poa holciformis J. Presl	-70.5667	-39.0983
Light Blue	Poa holciformis J. Presl	-71.7167	-38.7167
Light Blue	Poa holciformis J. Presl	-71.7333	-38.7
Light Blue	Poa holciformis J. Presl	-68.8892	-37.7531
Light Blue	Poa holciformis J. Presl	-70.1667	-37.1
Light Blue	Poa holciformis J. Presl	-70.2	-36.9
Light Blue	Poa holciformis J. Presl	-70.2578	-36.8514
Light Blue	Poa holciformis J. Presl	-69.8689	-36.7919
Light Blue	Poa holciformis J. Presl	-73.2	-36.7667
Light Blue	Poa holciformis J. Presl	-70.3833	-36.7167
Light Blue	Poa holciformis J. Presl	-70.5989	-36.6911
Light Blue	Poa holciformis J. Presl	-69.8564	-36.585
Light Blue	Poa holciformis J. Presl	-70.75	-36.5833
Light Blue	Poa holciformis J. Presl	-70.6236	-36.4336
Light Blue	Poa holciformis J. Presl	-69.8028	-36.3953
Light Blue	Poa holciformis J. Presl	-69.8039	-36.3747
Light Blue	Poa holciformis J. Presl	-70.5667	-36.35
Light Blue	Poa holciformis J. Presl	-69.3658	-36.1356
Light Blue	Poa holciformis J. Presl	-70.2794	-35.9569
Light Blue	Poa holciformis J. Presl	-70.2644	-35.8917
Light Blue	Poa holciformis J. Presl	-68.2833	-35.6917
Light Blue	Poa holciformis J. Presl	-68.5058	-35.5953
Light Blue	Poa holciformis J. Presl	-69.7914	-35.5111
Light Blue	Poa holciformis J. Presl	-69.775	-35.1994
Light Blue	Poa holciformis J. Presl	-70.4997	-35.1686
Light Blue	Poa holciformis J. Presl	-70.0744	-35.1514
Light Blue	Poa holciformis J. Presl	-69.5169	-35.1469
Light Blue	Poa holciformis J. Presl	-70.2044	-35.1375
Light Blue	Poa holciformis J. Presl	-70.1886	-35.13
Light Blue	Poa holciformis J. Presl	-70.1886	-35.1297
Light Blue	Poa holciformis J. Presl	-70.0792	-35.1258
Light Blue	Poa holciformis J. Presl	-70.0792	-35.1258
Light Blue	Poa holciformis J. Presl	-70.1169	-35.1236
Light Blue	Poa holciformis J. Presl	-70.1169	-35.1236
Light Blue	Poa holciformis J. Presl	-70.1278	-35.1122
Light Blue	Poa holciformis J. Presl	-70.1278	-35.1122
Light Blue	Poa holciformis J. Presl	-70.1433	-35.1092
Light Blue	Poa holciformis J. Presl	-70.1364	-35.0994
Light Blue	Poa holciformis J. Presl	-70.1258	-35.0906
Light Blue	Poa holciformis J. Presl	-68.3633	-34.9411
Light Blue	Poa holciformis J. Presl	-69.7661	-34.9331
Light Blue	Poa holciformis J. Presl	-69.8122	-34.9058
Light Blue	Poa holciformis J. Presl	-59.0056	-34.8958
Light Blue	Poa holciformis J. Presl	-70.0508	-34.7739
Light Blue	Poa holciformis J. Presl	-70.0958	-34.7236
Light Blue	Poa holciformis J. Presl	-59.1711	-34.5439
Light Blue	Poa holciformis J. Presl	-69.5197	-34.2331
Light Blue	Poa holciformis J. Presl	-69.4244	-34.2292
Light Blue	Poa holciformis J. Presl	-69.6997	-34.1953
Light Blue	Poa holciformis J. Presl	-69.5833	-34.1667
Light Blue	Poa holciformis J. Presl	-69.6692	-34.1583
Light Blue	Poa holciformis J. Presl	-69.0944	-34.0472
Light Blue	Poa holciformis J. Presl	-70.0833	-33.8333
Light Blue	Poa holciformis J. Presl	-69.9586	-33.6192
Light Blue	Poa holciformis J. Presl	-70.0003	-33.6158
Light Blue	Poa holciformis J. Presl	-69.5442	-33.61
Light Blue	Poa holciformis J. Presl	-69.5442	-33.61
Light Blue	Poa holciformis J. Presl	-69.9178	-33.6042
Light Blue	Poa holciformis J. Presl	-68.9964	-33.5789
Light Blue	Poa holciformis J. Presl	-70.2597	-33.3636
Light Blue	Poa holciformis J. Presl	-69.4786	-32.8736
Light Blue	Poa holciformis J. Presl	-69.9186	-32.8214
Light Blue	Poa holciformis J. Presl	-70.05	-32.8167
Light Blue	Poa holciformis J. Presl	-70.0506	-32.8139
Light Blue	Poa holciformis J. Presl	-70.0758	-32.8136
Light Blue	Poa holciformis J. Presl	-70.0728	-32.8133
Light Blue	Poa holciformis J. Presl	-69.9397	-32.8078
Light Blue	Poa holciformis J. Presl	-70.0739	-32.7997
Light Blue	Poa holciformis J. Presl	-69.2503	-32.4081
Light Blue	Poa holciformis J. Presl	-69.75	-31.25
Light Blue	Poa holciformis J. Presl	-70.3333	-30.8333
Light Blue	Poa holciformis J. Presl	-70.4131	-30.7461
Light Blue	Poa holciformis J. Presl	-70.4575	-30.7417
Light Blue	Poa holciformis J. Presl	-70.4575	-30.7417
Light Blue	Poa hubbardiana	-64.8919	-31.6019
Light Blue	Poa hubbardiana	-64.6805	-31.5517
Light Blue	Poa hubbardiana	-64.5836	-31.1986
Light Blue	Poa hubbardiana Parodi	-65.5775	-34.0222
Light Blue	Poa hubbardiana Parodi	-65.9283	-33.1867
Light Blue	Poa hubbardiana Parodi	-65.9867	-32.8069
Light Blue	Poa hubbardiana Parodi	-68.0397	-32.7903
Light Blue	Poa hubbardiana Parodi	-66.0397	-32.7903
Light Blue	Poa hubbardiana Parodi	-65.4106	-32.1425
Light Blue	Poa hubbardiana Parodi	-65.1014	-31.6914
Light Blue	Poa hubbardiana Parodi	-64.8919	-31.6019
Light Blue	Poa hubbardiana Parodi	-64.75	-31.6
Light Blue	Poa hubbardiana Parodi	-64.75	-31.5833
Light Blue	Poa hubbardiana Parodi	-64.8397	-31.5817
Light Blue	Poa hubbardiana Parodi	-64.6806	-31.5517
Light Blue	Poa hubbardiana Parodi	-64.5836	-31.1986
Light Blue	Poa huecu	-70.0667	-38.9
Light Blue	Poa huecu	-68.85	-37.7
Light Blue	Poa huecu	-70.5833	-37.6167
Light Blue	Poa huecu	-70.1667	-37.1
Light Blue	Poa huecu	-69.9167	-32.8333
Light Blue	Poa huecu	-69.135	-30.9019
Light Blue	Poa huecu	-70.413	-30.7461
Light Blue	Poa huecu	-69.6478	-30.3725
Light Blue	Poa huecu	-69.51	-30.0883
Light Blue	Poa huecu	-69.095	-32.4889
Light Blue	Poa huecu	-69.0608	-32.4911
Light Blue	Poa huecu Parodi	-66.1053	-44.3953
Light Blue	Poa huecu Parodi	-69.8339	-38.9181
Light Blue	Poa huecu Parodi	-70.0667	-38.9167
Light Blue	Poa huecu Parodi	-70.0356	-38.9017
Light Blue	Poa huecu Parodi	-70.0356	-38.9014
Light Blue	Poa huecu Parodi	-70.0667	-38.9
Light Blue	Poa huecu Parodi	-70.8964	-38.6628
Light Blue	Poa huecu Parodi	-70.0667	-38.1167
Light Blue	Poa huecu Parodi	-70.2225	-38.0172
Light Blue	Poa huecu Parodi	-68.85	-37.7
Light Blue	Poa huecu Parodi	-70.5833	-37.6167
Light Blue	Poa huecu Parodi	-70.6819	-37.6108
Light Blue	Poa huecu Parodi	-69.5161	-37.3814
Light Blue	Poa huecu Parodi	-70.6011	-37.2003
Light Blue	Poa huecu Parodi	-70.6369	-37.1797
Light Blue	Poa huecu Parodi	-70.1667	-37.1
Light Blue	Poa huecu Parodi	-70.8042	-37.0139
Light Blue	Poa huecu Parodi	-70.8631	-36.9822
Light Blue	Poa huecu Parodi	-70.7789	-36.8689
Light Blue	Poa huecu Parodi	-70.6722	-36.8311
Light Blue	Poa huecu Parodi	-70.6167	-36.7
Light Blue	Poa huecu Parodi	-70.6203	-36.6203
Light Blue	Poa huecu Parodi	-70.8	-36.5833
Light Blue	Poa huecu Parodi	-70.6167	-36.3833
Light Blue	Poa huecu Parodi	-70.2569	-35.9547
Light Blue	Poa huecu Parodi	-70.1142	-35.75
Light Blue	Poa huecu Parodi	-69.5806	-35.4983
Light Blue	Poa huecu Parodi	-70.03	-35.1956
Light Blue	Poa huecu Parodi	-70.205	-35.1569
Light Blue	Poa huecu Parodi	-68.3633	-34.9411
Light Blue	Poa huecu Parodi	-69.8475	-34.8936
Light Blue	Poa huecu Parodi	-69.9536	-34.2975
Light Blue	Poa huecu Parodi	-69.5378	-34.1828
Light Blue	Poa huecu Parodi	-69.7606	-32.85
Light Blue	Poa huecu Parodi	-69.9167	-32.8333
Light Blue	Poa huecu Parodi	-69.2319	-31.7853
Light Blue	Poa huecu Parodi	-69.135	-30.9019
Light Blue	Poa huecu Parodi	-70.4131	-30.7461
Light Blue	Poa huecu Parodi	-69.6478	-30.3725
Light Blue	Poa huecu Parodi	-69.8333	-30.3333
Light Blue	Poa lanigera	-58.3	-31.9833
Light Blue	Poa lanigera	-59.0514	-31.6247
Light Blue	Poa lanigera	-57.8833	-31.0167
Light Blue	Poa lanigera Nees	-60.3311	-38.8961
Light Blue	Poa lanigera Nees	-60.2522	-38.5058
Light Blue	Poa lanigera Nees	-57.7358	-37.9519
Light Blue	Poa lanigera Nees	-57.4317	-37.7422
Light Blue	Poa lanigera Nees	-58.2531	-37.7222
Light Blue	Poa lanigera Nees	-57.6531	-37.4894
Light Blue	Poa lanigera Nees	-57.0617	-37.3694
Light Blue	Poa lanigera Nees	-59.6728	-37.0642
Light Blue	Poa lanigera Nees	-56.7733	-36.7278
Light Blue	Poa lanigera Nees	-61.9569	-35.8758
Light Blue	Poa lanigera Nees	-63.7544	-35.6569
Light Blue	Poa lanigera Nees	-58.4339	-35.0514
Light Blue	Poa lanigera Nees	-55.0419	-34.9047
Light Blue	Poa lanigera Nees	-58.4278	-34.7558
Light Blue	Poa lanigera Nees	-58.2792	-34.7314
Light Blue	Poa lanigera Nees	-59.4253	-34.6881
Light Blue	Poa lanigera Nees	-58.4506	-34.6167
Light Blue	Poa lanigera Nees	-61.0081	-34.5258
Light Blue	Poa lanigera Nees	-58.5	-34.4667
Light Blue	Poa lanigera Nees	-58.8864	-34.1372
Light Blue	Poa lanigera Nees	-63.9	-34.0167
Light Blue	Poa lanigera Nees	-59.1375	-33.9903
Light Blue	Poa lanigera Nees	-69.5244	-33.6128
Light Blue	Poa lanigera Nees	-60.8811	-33.5108
Light Blue	Poa lanigera Nees	-60.2947	-33.4697
Light Blue	Poa lanigera Nees	-61.5764	-33.1867
Light Blue	Poa lanigera Nees	-60.7075	-33.1033
Light Blue	Poa lanigera Nees	-62.2361	-32.9697
Light Blue	Poa lanigera Nees	-58.2375	-32.4833
Light Blue	Poa lanigera Nees	-63.7733	-32.2594
Light Blue	Poa lanigera Nees	-61.0667	-32.1342
Light Blue	Poa lanigera Nees	-58.3	-31.9833
Light Blue	Poa lanigera Nees	-58.4	-31.9086
Light Blue	Poa lanigera Nees	-60.515	-31.7444
Light Blue	Poa lanigera Nees	-63.5311	-31.6997
Light Blue	Poa lanigera Nees	-65.1014	-31.6914
Light Blue	Poa lanigera Nees	-60.6719	-31.6375
Light Blue	Poa lanigera Nees	-59.0514	-31.6247
Light Blue	Poa lanigera Nees	-64.1908	-31.3908
Light Blue	Poa lanigera Nees	-58.1789	-31.3456
Light Blue	Poa lanigera Nees	-61.1336	-31.2739
Light Blue	Poa lanigera Nees	-61.1694	-31.2489
Light Blue	Poa lanigera Nees	-64.5836	-31.1986
Light Blue	Poa lanigera Nees	-61.6933	-31.1986
Light Blue	Poa lanigera Nees	-64.1742	-31.1403
Light Blue	Poa lanigera Nees	-57.9167	-30.995
Light Blue	Poa lanigera Nees	-58.8844	-30.9314
Light Blue	Poa lanigera Nees	-58.1578	-30.7058
Light Blue	Poa lanigera Nees	-61.4008	-30.2297
Light Blue	Poa lanigera Nees	-61.3728	-30.1586
Light Blue	Poa lanigera Nees	-59.9828	-30.0411
Light Blue	Poa lanigera Nees	-63.2636	-29.9792
Light Blue	Poa lanigera Nees	-60.4819	-28.9264
Light Blue	Poa lanigera Nees	-59.4711	-28.6092
Light Blue	Poa lanigera Nees	-58.1181	-28.0425
Light Blue	Poa lanigera Nees	-55.4678	-27.9075
Light Blue	Poa lanigera Nees	-58.7675	-27.4981
Light Blue	Poa lanigera Nees	-54.35	-24.7167
Light Blue	Poa lanuginosa	-68.15	-53.6833
Light Blue	Poa lanuginosa	-71.2369	-52.9858
Light Blue	Poa lanuginosa	-69.0669	-52.1581
Light Blue	Poa lanuginosa	-72.4	-52.0167
Light Blue	Poa lanuginosa	-68.8811	-51.743
Light Blue	Poa lanuginosa	-69.6278	-51.6283
Light Blue	Poa lanuginosa	-69.2708	-51.6155
Light Blue	Poa lanuginosa	-71.5317	-50.8786
Light Blue	Poa lanuginosa	-72.2667	-50.3333
Light Blue	Poa lanuginosa	-71.9586	-50.1911
Light Blue	Poa lanuginosa	-72.5053	-50.0153
Light Blue	Poa lanuginosa	-68.6103	-49.7708
Light Blue	Poa lanuginosa	-69.9269	-49.5294
Light Blue	Poa lanuginosa	-70.1264	-45.5275
Light Blue	Poa lanuginosa	-70.6167	-39.75
Light Blue	Poa lanuginosa	-57.7358	-37.9519
Light Blue	Poa lanuginosa	-70.1667	-37.1
Light Blue	Poa lanuginosa	-72.3628	-37
Light Blue	Poa lanuginosa	-71.4942	-31.8019
Light Blue	Poa lanuginosa	-67.9578	-31.3636
Light Blue	Poa lanuginosa Poir.	-67.9261	-54.035
Light Blue	Poa lanuginosa Poir.	-68.15	-53.6833
Light Blue	Poa lanuginosa Poir.	-71.2369	-52.9858
Light Blue	Poa lanuginosa Poir.	-69.0669	-52.1581
Light Blue	Poa lanuginosa Poir.	-72.4	-52.0167
Light Blue	Poa lanuginosa Poir.	-71	-51.9011
Light Blue	Poa lanuginosa Poir.	-71.0597	-51.9011
Light Blue	Poa lanuginosa Poir.	-68.8811	-51.7431
Light Blue	Poa lanuginosa Poir.	-69.7286	-51.6878
Light Blue	Poa lanuginosa Poir.	-69.2708	-51.6156
Light Blue	Poa lanuginosa Poir.	-70.6161	-51.3786
Light Blue	Poa lanuginosa Poir.	-71.5317	-50.8786
Light Blue	Poa lanuginosa Poir.	-72.2667	-50.3333
Light Blue	Poa lanuginosa Poir.	-71.9586	-50.1911
Light Blue	Poa lanuginosa Poir.	-72.0861	-49.7581
Light Blue	Poa lanuginosa Poir.	-68.75	-49.75
Light Blue	Poa lanuginosa Poir.	-72.0042	-48.2517
Light Blue	Poa lanuginosa Poir.	-72.0044	-48.2517
Light Blue	Poa lanuginosa Poir.	-71.1172	-48.2211
Light Blue	Poa lanuginosa Poir.	-70.8019	-47.6392
Light Blue	Poa lanuginosa Poir.	-70.8019	-47.6389
Light Blue	Poa lanuginosa Poir.	-68.1433	-47.2186
Light Blue	Poa lanuginosa Poir.	-68.1683	-45.7711
Light Blue	Poa lanuginosa Poir.	-70.1264	-45.5275
Light Blue	Poa lanuginosa Poir.	-69.0567	-45.295
Light Blue	Poa lanuginosa Poir.	-67.8192	-45.2244
Light Blue	Poa lanuginosa Poir.	-66.5094	-44.5939
Light Blue	Poa lanuginosa Poir.	-66.1053	-44.3953
Light Blue	Poa lanuginosa Poir.	-70.5406	-44.1822
Light Blue	Poa lanuginosa Poir.	-71	-43
Light Blue	Poa lanuginosa Poir.	-70.735	-42.2919
Light Blue	Poa lanuginosa Poir.	-71.4019	-42.1619
Light Blue	Poa lanuginosa Poir.	-62.8389	-41.0575
Light Blue	Poa lanuginosa Poir.	-62.8244	-41.0439
Light Blue	Poa lanuginosa Poir.	-71.0861	-41.0022
Light Blue	Poa lanuginosa Poir.	-66.3717	-40.9494
Light Blue	Poa lanuginosa Poir.	-65.4883	-40.9142
Light Blue	Poa lanuginosa Poir.	-64.7569	-40.8172
Light Blue	Poa lanuginosa Poir.	-63.7928	-40.7728
Light Blue	Poa lanuginosa Poir.	-71.4414	-40.7553
Light Blue	Poa lanuginosa Poir.	-70.8542	-40.5747
Light Blue	Poa lanuginosa Poir.	-71.2247	-40.1278
Light Blue	Poa lanuginosa Poir.	-70.7394	-39.9406
Light Blue	Poa lanuginosa Poir.	-70.6167	-39.75
Light Blue	Poa lanuginosa Poir.	-66.0608	-39.4828
Light Blue	Poa lanuginosa Poir.	-62.7839	-39.0172
Light Blue	Poa lanuginosa Poir.	-61.2833	-38.9833
Light Blue	Poa lanuginosa Poir.	-61.8686	-38.8367
Light Blue	Poa lanuginosa Poir.	-60.5706	-38.7375
Light Blue	Poa lanuginosa Poir.	-67.4669	-38.5294
Light Blue	Poa lanuginosa Poir.	-60.2522	-38.5058
Light Blue	Poa lanuginosa Poir.	-57.8511	-38.2653
Light Blue	Poa lanuginosa Poir.	-58.0725	-38.1906
Light Blue	Poa lanuginosa Poir.	-57.7358	-37.9519
Light Blue	Poa lanuginosa Poir.	-57.6531	-37.4894
Light Blue	Poa lanuginosa Poir.	-62.9033	-37.1631
Light Blue	Poa lanuginosa Poir.	-70.1667	-37.1
Light Blue	Poa lanuginosa Poir.	-72.3628	-37
Light Blue	Poa lanuginosa Poir.	-72.3628	-37
Light Blue	Poa lanuginosa Poir.	-70.75	-36.95
Light Blue	Poa lanuginosa Poir.	-70.7789	-36.8689
Light Blue	Poa lanuginosa Poir.	-56.6942	-36.6975
Light Blue	Poa lanuginosa Poir.	-72.9781	-36.6064
Light Blue	Poa lanuginosa Poir.	-70.8	-36.5833
Light Blue	Poa lanuginosa Poir.	-57.6439	-36.3997
Light Blue	Poa lanuginosa Poir.	-63.2489	-36.2647
Light Blue	Poa lanuginosa Poir.	-61.8956	-35.8108
Light Blue	Poa lanuginosa Poir.	-63.7544	-35.6569
Light Blue	Poa lanuginosa Poir.	-68.45	-35.4833
Light Blue	Poa lanuginosa Poir.	-68.3633	-34.9411
Light Blue	Poa lanuginosa Poir.	-64.4247	-34.5986
Light Blue	Poa lanuginosa Poir.	-61.0081	-34.5258
Light Blue	Poa lanuginosa Poir.	-69.0944	-34.0472
Light Blue	Poa lanuginosa Poir.	-65.5775	-34.0222
Light Blue	Poa lanuginosa Poir.	-58.9847	-33.6461
Light Blue	Poa lanuginosa Poir.	-69.5244	-33.6128
Light Blue	Poa lanuginosa Poir.	-69.2358	-33.3294
Light Blue	Poa lanuginosa Poir.	-69.2103	-33.2717
Light Blue	Poa lanuginosa Poir.	-69.2106	-33.2717
Light Blue	Poa lanuginosa Poir.	-65.9283	-33.1867
Light Blue	Poa lanuginosa Poir.	-58.8092	-33.0031
Light Blue	Poa lanuginosa Poir.	-68.305	-32.9028
Light Blue	Poa lanuginosa Poir.	-66.0333	-32.8331
Light Blue	Poa lanuginosa Poir.	-71.4461	-32.3461
Light Blue	Poa lanuginosa Poir.	-71.4461	-32.3461
Light Blue	Poa lanuginosa Poir.	-71.4942	-31.8019
Light Blue	Poa lanuginosa Poir.	-71.4942	-31.8019
Light Blue	Poa lanuginosa Poir.	-60.7672	-26.7131
Light Blue	Poa lanuginosa Poir.	-58.3411	-25.9156
Light Blue	Poa lanuginosa Poir. var. lanuginosa	-71.2369	-52.9858
Light Blue	Poa lanuginosa Poir. var. lanuginosa	-69.6278	-51.6283
Light Blue	Poa lanuginosa Poir. var. lanuginosa	-70.5533	-51.1331
Light Blue	Poa lanuginosa Poir. var. lanuginosa	-72.2167	-50.8833
Light Blue	Poa lanuginosa Poir. var. lanuginosa	-68.6103	-49.7708
Light Blue	Poa lanuginosa Poir. var. lanuginosa	-72.0861	-49.7581
Light Blue	Poa lanuginosa Poir. var. lanuginosa	-69.9269	-49.5294
Light Blue	Poa lanuginosa Poir. var. lanuginosa	-70.7497	-46.6339
Light Blue	Poa lanuginosa Poir. var. lanuginosa	-70.25	-45.65
Light Blue	Poa lanuginosa Poir. var. lanuginosa	-70.1814	-44.79
Light Blue	Poa lanuginosa Poir. var. lanuginosa	-70.2389	-44.7194
Light Blue	Poa lanuginosa Poir. var. lanuginosa	-71.5017	-41.3864
Light Blue	Poa lanuginosa Poir. var. lanuginosa	-65.4883	-40.9142
Light Blue	Poa lanuginosa Poir. var. lanuginosa	-70.9594	-40.5961
Light Blue	Poa lanuginosa Poir. var. lanuginosa	-71.2247	-40.1278
Light Blue	Poa lanuginosa Poir. var. lanuginosa	-70.3833	-38.9667
Light Blue	Poa lanuginosa Poir. var. lanuginosa	-60.3192	-38.8947
Light Blue	Poa lanuginosa Poir. var. lanuginosa	-59.7344	-38.8081
Light Blue	Poa lanuginosa Poir. var. lanuginosa	-59.4414	-38.7269
Light Blue	Poa lanuginosa Poir. var. lanuginosa	-61.1247	-38.6619
Light Blue	Poa lanuginosa Poir. var. lanuginosa	-58.7514	-38.5911
Light Blue	Poa lanuginosa Poir. var. lanuginosa	-58.0725	-38.1906
Light Blue	Poa lanuginosa Poir. var. lanuginosa	-62.0931	-38.1392
Light Blue	Poa lanuginosa Poir. var. lanuginosa	-57.4317	-37.7422
Light Blue	Poa lanuginosa Poir. var. lanuginosa	-63.7956	-37.4703
Light Blue	Poa lanuginosa Poir. var. lanuginosa	-57.0617	-37.3694
Light Blue	Poa lanuginosa Poir. var. lanuginosa	-57.0378	-37.3342
Light Blue	Poa lanuginosa Poir. var. lanuginosa	-70.1667	-37.1
Light Blue	Poa lanuginosa Poir. var. lanuginosa	-72.3628	-37
Light Blue	Poa lanuginosa Poir. var. lanuginosa	-56.6739	-36.8317
Light Blue	Poa lanuginosa Poir. var. lanuginosa	-56.6942	-36.6975
Light Blue	Poa lanuginosa Poir. var. lanuginosa	-64.1797	-36.4678
Light Blue	Poa lanuginosa Poir. var. lanuginosa	-70.6403	-36.3986
Light Blue	Poa lanuginosa Poir. var. lanuginosa	-68.4333	-35.6167
Light Blue	Poa lanuginosa Poir. var. lanuginosa	-69.7914	-35.5111
Light Blue	Poa lanuginosa Poir. var. lanuginosa	-64.2131	-35.2147
Light Blue	Poa lanuginosa Poir. var. lanuginosa	-69.9153	-34.8447
Light Blue	Poa lanuginosa Poir. var. lanuginosa	-69.9286	-34.8408
Light Blue	Poa lanuginosa Poir. var. lanuginosa	-57.8311	-34.4683
Light Blue	Poa lanuginosa Poir. var. lanuginosa	-65.5775	-34.0222
Light Blue	Poa lanuginosa Poir. var. lanuginosa	-54.9419	-33.7472
Light Blue	Poa lanuginosa Poir. var. lanuginosa	-64.5417	-33.3622
Light Blue	Poa lanuginosa Poir. var. lanuginosa	-67.9578	-31.3636
Light Blue	Poa lanuginosa Poir. var. neuquina (Nicora) Giussani & Soreng	-71.2294	-40.3489
Light Blue	Poa lanuginosa Poir. var. patagonica (Phil.) Giussani & Soreng	-71.9333	-53.7167
Light Blue	Poa lanuginosa Poir. var. patagonica (Phil.) Giussani & Soreng	-71.2336	-51.9925
Light Blue	Poa lanuginosa Poir. var. patagonica (Phil.) Giussani & Soreng	-72.2061	-51.1828
Light Blue	Poa lanuginosa Poir. var. patagonica (Phil.) Giussani & Soreng	-72.5053	-50.0153
Light Blue	Poa lanuginosa Poir. var. patagonica (Phil.) Giussani & Soreng	-72.0861	-49.7581
Light Blue	Poa lanuginosa Poir. var. patagonica (Phil.) Giussani & Soreng	-72.8889	-49.2439
Light Blue	Poa lanuginosa Poir. var. patagonica (Phil.) Giussani & Soreng	-71.45	-45.5833
Light Blue	Poa lanuginosa Poir. var. patagonica (Phil.) Giussani & Soreng	-70.6642	-45.3128
Light Blue	Poa lanuginosa Poir. var. patagonica (Phil.) Giussani & Soreng	-69.3658	-36.1356
Light Blue	Poa lanuginosa Poir. var. patagonica (Phil.) Giussani & Soreng	-69.0944	-34.0472
Light Blue	Poa lanuginosa var. lanuginosa	-70.9594	-40.5961
Light Blue	Poa lanuginosa var. patatgonica	-72.5053	-50.0153
Light Blue	Poa ligularis	-64.95	-42.8833
Light Blue	Poa ligularis	-64.4208	-42.468
Light Blue	Poa ligularis	-63.8333	-42.15
Light Blue	Poa ligularis	-65.3833	-41.6333
Light Blue	Poa ligularis	-70.3167	-39.5333
Light Blue	Poa ligularis	-70.3167	-39.5167
Light Blue	Poa ligularis	-66.5333	-39.0667
Light Blue	Poa ligularis	-62	-38.0333
Light Blue	Poa ligularis	-69.5728	-33.6064
Light Blue	Poa ligularis	-67.9805	-31.3781
Light Blue	Poa ligularis	-67.9578	-31.3636
Light Blue	Poa ligularis	-69.0761	-30.9553
Light Blue	Poa ligularis	-69.4922	-30.3608
Light Blue	Poa ligularis Nees ex Steud.	-71.0361	-38.8706
Light Blue	Poa ligularis Nees ex Steud. var. ligularis	-68.1433	-47.2186
Light Blue	Poa ligularis Nees ex Steud. var. ligularis	-70.1264	-45.5275
Light Blue	Poa ligularis Nees ex Steud. var. ligularis	-70.6642	-45.3128
Light Blue	Poa ligularis Nees ex Steud. var. ligularis	-69.0567	-45.295
Light Blue	Poa ligularis Nees ex Steud. var. ligularis	-67.3069	-45.2739
Light Blue	Poa ligularis Nees ex Steud. var. ligularis	-67.8192	-45.2244
Light Blue	Poa ligularis Nees ex Steud. var. ligularis	-67.2144	-45.1903
Light Blue	Poa ligularis Nees ex Steud. var. ligularis	-70.2	-44.9167
Light Blue	Poa ligularis Nees ex Steud. var. ligularis	-69.7833	-44.6667
Light Blue	Poa ligularis Nees ex Steud. var. ligularis	-66.5094	-44.5939
Light Blue	Poa ligularis Nees ex Steud. var. ligularis	-69.55	-44.4667
Light Blue	Poa ligularis Nees ex Steud. var. ligularis	-66.2656	-44.3617
Light Blue	Poa ligularis Nees ex Steud. var. ligularis	-66.8969	-43.7089
Light Blue	Poa ligularis Nees ex Steud. var. ligularis	-65.3619	-43.4322
Light Blue	Poa ligularis Nees ex Steud. var. ligularis	-65.3167	-43.25
Light Blue	Poa ligularis Nees ex Steud. var. ligularis	-65.1361	-43.0919
Light Blue	Poa ligularis Nees ex Steud. var. ligularis	-71.4944	-43.0164
Light Blue	Poa ligularis Nees ex Steud. var. ligularis	-64.95	-42.8833
Light Blue	Poa ligularis Nees ex Steud. var. ligularis	-65.0333	-42.7833
Light Blue	Poa ligularis Nees ex Steud. var. ligularis	-65.3667	-42.6167
Light Blue	Poa ligularis Nees ex Steud. var. ligularis	-64.4208	-42.4681
Light Blue	Poa ligularis Nees ex Steud. var. ligularis	-67.255	-42.3803
Light Blue	Poa ligularis Nees ex Steud. var. ligularis	-63.8333	-42.15
Light Blue	Poa ligularis Nees ex Steud. var. ligularis	-65.3833	-41.6333
Light Blue	Poa ligularis Nees ex Steud. var. ligularis	-71.5475	-41.4264
Light Blue	Poa ligularis Nees ex Steud. var. ligularis	-70.6111	-40.9672
Light Blue	Poa ligularis Nees ex Steud. var. ligularis	-66.3717	-40.9494
Light Blue	Poa ligularis Nees ex Steud. var. ligularis	-65.4883	-40.9142
Light Blue	Poa ligularis Nees ex Steud. var. ligularis	-71.4414	-40.7553
Light Blue	Poa ligularis Nees ex Steud. var. ligularis	-64.9333	-40.75
Light Blue	Poa ligularis Nees ex Steud. var. ligularis	-62.8819	-40.1222
Light Blue	Poa ligularis Nees ex Steud. var. ligularis	-64.3581	-40.0664
Light Blue	Poa ligularis Nees ex Steud. var. ligularis	-64.45	-40.0167
Light Blue	Poa ligularis Nees ex Steud. var. ligularis	-70.3639	-40.0133
Light Blue	Poa ligularis Nees ex Steud. var. ligularis	-70.3333	-39.5333
Light Blue	Poa ligularis Nees ex Steud. var. ligularis	-70.3167	-39.5167
Light Blue	Poa ligularis Nees ex Steud. var. ligularis	-66.0608	-39.4828
Light Blue	Poa ligularis Nees ex Steud. var. ligularis	-63.7544	-39.4175
Light Blue	Poa ligularis Nees ex Steud. var. ligularis	-65.0833	-39.1667
Light Blue	Poa ligularis Nees ex Steud. var. ligularis	-63.9467	-38.9706
Light Blue	Poa ligularis Nees ex Steud. var. ligularis	-68.05	-38.9667
Light Blue	Poa ligularis Nees ex Steud. var. ligularis	-70.5083	-38.8581
Light Blue	Poa ligularis Nees ex Steud. var. ligularis	-70.8944	-38.6625
Light Blue	Poa ligularis Nees ex Steud. var. ligularis	-70.8931	-38.6625
Light Blue	Poa ligularis Nees ex Steud. var. ligularis	-60.2522	-38.5058
Light Blue	Poa ligularis Nees ex Steud. var. ligularis	-65.1153	-38.2469
Light Blue	Poa ligularis Nees ex Steud. var. ligularis	-61.7939	-38.1392
Light Blue	Poa ligularis Nees ex Steud. var. ligularis	-62.0131	-38.1386
Light Blue	Poa ligularis Nees ex Steud. var. ligularis	-62.0097	-38.0717
Light Blue	Poa ligularis Nees ex Steud. var. ligularis	-69.0919	-38.0703
Light Blue	Poa ligularis Nees ex Steud. var. ligularis	-62.0167	-38.05
Light Blue	Poa ligularis Nees ex Steud. var. ligularis	-62	-38.0333
Light Blue	Poa ligularis Nees ex Steud. var. ligularis	-66.0997	-37.8
Light Blue	Poa ligularis Nees ex Steud. var. ligularis	-64.0519	-37.8
Light Blue	Poa ligularis Nees ex Steud. var. ligularis	-62.4381	-37.7619
Light Blue	Poa ligularis Nees ex Steud. var. ligularis	-62.5336	-37.6542
Light Blue	Poa ligularis Nees ex Steud. var. ligularis	-70.6819	-37.6108
Light Blue	Poa ligularis Nees ex Steud. var. ligularis	-61.9022	-37.505
Light Blue	Poa ligularis Nees ex Steud. var. ligularis	-63.7956	-37.4703
Light Blue	Poa ligularis Nees ex Steud. var. ligularis	-71.4167	-37.3833
Light Blue	Poa ligularis Nees ex Steud. var. ligularis	-59.1019	-37.3653
Light Blue	Poa ligularis Nees ex Steud. var. ligularis	-65.1069	-37.3197
Light Blue	Poa ligularis Nees ex Steud. var. ligularis	-64.1833	-37.0833
Light Blue	Poa ligularis Nees ex Steud. var. ligularis	-59.7625	-37.0703
Light Blue	Poa ligularis Nees ex Steud. var. ligularis	-68.9058	-37.0664
Light Blue	Poa ligularis Nees ex Steud. var. ligularis	-69.0731	-36.8561
Light Blue	Poa ligularis Nees ex Steud. var. ligularis	-60.6839	-36.81
Light Blue	Poa ligularis Nees ex Steud. var. ligularis	-68.4	-36.6667
Light Blue	Poa ligularis Nees ex Steud. var. ligularis	-64.7311	-36.6347
Light Blue	Poa ligularis Nees ex Steud. var. ligularis	-70.8069	-36.6206
Light Blue	Poa ligularis Nees ex Steud. var. ligularis	-63.6703	-36.5764
Light Blue	Poa ligularis Nees ex Steud. var. ligularis	-67.6964	-36.4008
Light Blue	Poa ligularis Nees ex Steud. var. ligularis	-63.2489	-36.2647
Light Blue	Poa ligularis Nees ex Steud. var. ligularis	-62.6489	-36.0597
Light Blue	Poa ligularis Nees ex Steud. var. ligularis	-68.8114	-36.0136
Light Blue	Poa ligularis Nees ex Steud. var. ligularis	-69.4997	-35.8747
Light Blue	Poa ligularis Nees ex Steud. var. ligularis	-68.2667	-35.75
Light Blue	Poa ligularis Nees ex Steud. var. ligularis	-63.7544	-35.6569
Light Blue	Poa ligularis Nees ex Steud. var. ligularis	-68.4333	-35.6167
Light Blue	Poa ligularis Nees ex Steud. var. ligularis	-65.8533	-35.3003
Light Blue	Poa ligularis Nees ex Steud. var. ligularis	-68.3633	-34.9411
Light Blue	Poa ligularis Nees ex Steud. var. ligularis	-59.0056	-34.8958
Light Blue	Poa ligularis Nees ex Steud. var. ligularis	-62.0428	-34.6606
Light Blue	Poa ligularis Nees ex Steud. var. ligularis	-61.0081	-34.5258
Light Blue	Poa ligularis Nees ex Steud. var. ligularis	-60.7844	-34.1739
Light Blue	Poa ligularis Nees ex Steud. var. ligularis	-69.0944	-34.0472
Light Blue	Poa ligularis Nees ex Steud. var. ligularis	-69.1297	-34.0444
Light Blue	Poa ligularis Nees ex Steud. var. ligularis	-65.5775	-34.0222
Light Blue	Poa ligularis Nees ex Steud. var. ligularis	-60.555	-33.8342
Light Blue	Poa ligularis Nees ex Steud. var. ligularis	-66.5131	-33.7297
Light Blue	Poa ligularis Nees ex Steud. var. ligularis	-69.5244	-33.6128
Light Blue	Poa ligularis Nees ex Steud. var. ligularis	-69.5728	-33.6064
Light Blue	Poa ligularis Nees ex Steud. var. ligularis	-64.5417	-33.3622
Light Blue	Poa ligularis Nees ex Steud. var. ligularis	-63.5894	-33.3539
Light Blue	Poa ligularis Nees ex Steud. var. ligularis	-69.2358	-33.3294
Light Blue	Poa ligularis Nees ex Steud. var. ligularis	-65.9283	-33.1867
Light Blue	Poa ligularis Nees ex Steud. var. ligularis	-65.4	-33.1667
Light Blue	Poa ligularis Nees ex Steud. var. ligularis	-68.305	-32.9028
Light Blue	Poa ligularis Nees ex Steud. var. ligularis	-68.8989	-32.8839
Light Blue	Poa ligularis Nees ex Steud. var. ligularis	-65.2017	-32.7106
Light Blue	Poa ligularis Nees ex Steud. var. ligularis	-69.3489	-32.5933
Light Blue	Poa ligularis Nees ex Steud. var. ligularis	-64.6239	-32.4467
Light Blue	Poa ligularis Nees ex Steud. var. ligularis	-69.2503	-32.4081
Light Blue	Poa ligularis Nees ex Steud. var. ligularis	-61.8133	-32.0022
Light Blue	Poa ligularis Nees ex Steud. var. ligularis	-60.7389	-31.6244
Light Blue	Poa ligularis Nees ex Steud. var. ligularis	-67.9806	-31.3781
Light Blue	Poa ligularis Nees ex Steud. var. ligularis	-67.9578	-31.3636
Light Blue	Poa ligularis Nees ex Steud. var. ligularis	-65.2561	-31.2092
Light Blue	Poa ligularis Nees ex Steud. var. ligularis	-69.0761	-30.9553
Light Blue	Poa ligularis Nees ex Steud. var. ligularis	-63.8936	-30.6833
Light Blue	Poa ligularis Nees ex Steud. var. ligularis	-69.4922	-30.3608
Light Blue	Poa ligularis Nees ex Steud. var. ligularis	-61.8192	-29.1914
Light Blue	Poa ligularis Nees ex Steud. var. resinulosa	-70.735	-42.2919
Light Blue	Poa ligularis Nees ex Steud. var. resinulosa (Nees ex Steud.) Fernández Pepi & Giussani	-70.3064	-51.3111
Light Blue	Poa ligularis Nees ex Steud. var. resinulosa (Nees ex Steud.) Fernández Pepi & Giussani	-71.8333	-45.9167
Light Blue	Poa ligularis Nees ex Steud. var. resinulosa (Nees ex Steud.) Fernández Pepi & Giussani	-70.6642	-45.3128
Light Blue	Poa ligularis Nees ex Steud. var. resinulosa (Nees ex Steud.) Fernández Pepi & Giussani	-71.3128	-44.1964
Light Blue	Poa ligularis Nees ex Steud. var. resinulosa (Nees ex Steud.) Fernández Pepi & Giussani	-70.5406	-44.1822
Light Blue	Poa ligularis Nees ex Steud. var. resinulosa (Nees ex Steud.) Fernández Pepi & Giussani	-70.9719	-43.3281
Light Blue	Poa ligularis Nees ex Steud. var. resinulosa (Nees ex Steud.) Fernández Pepi & Giussani	-70.2403	-43.2106
Light Blue	Poa ligularis Nees ex Steud. var. resinulosa (Nees ex Steud.) Fernández Pepi & Giussani	-71.4467	-42.8697
Light Blue	Poa ligularis Nees ex Steud. var. resinulosa (Nees ex Steud.) Fernández Pepi & Giussani	-71.1733	-40.9964
Light Blue	Poa ligularis Nees ex Steud. var. resinulosa (Nees ex Steud.) Fernández Pepi & Giussani	-70.6111	-40.9672
Light Blue	Poa ligularis Nees ex Steud. var. resinulosa (Nees ex Steud.) Fernández Pepi & Giussani	-71.0817	-40.8583
Light Blue	Poa ligularis Nees ex Steud. var. resinulosa (Nees ex Steud.) Fernández Pepi & Giussani	-71.2294	-40.3489
Light Blue	Poa ligularis Nees ex Steud. var. resinulosa (Nees ex Steud.) Fernández Pepi & Giussani	-71.2997	-40.22
Light Blue	Poa ligularis Nees ex Steud. var. resinulosa (Nees ex Steud.) Fernández Pepi & Giussani	-71.2247	-40.1278
Light Blue	Poa ligularis Nees ex Steud. var. resinulosa (Nees ex Steud.) Fernández Pepi & Giussani	-70.7394	-39.9406
Light Blue	Poa ligularis Nees ex Steud. var. resinulosa (Nees ex Steud.) Fernández Pepi & Giussani	-71.4164	-39.5581
Light Blue	Poa ligularis Nees ex Steud. var. resinulosa (Nees ex Steud.) Fernández Pepi & Giussani	-60.3433	-38.8992
Light Blue	Poa ligularis Nees ex Steud. var. resinulosa (Nees ex Steud.) Fernández Pepi & Giussani	-60.2522	-38.5058
Light Blue	Poa ligularis Nees ex Steud. var. resinulosa (Nees ex Steud.) Fernández Pepi & Giussani	-62.2697	-38.2119
Light Blue	Poa ligularis Nees ex Steud. var. resinulosa (Nees ex Steud.) Fernández Pepi & Giussani	-61.7472	-38.1328
Light Blue	Poa ligularis Nees ex Steud. var. resinulosa (Nees ex Steud.) Fernández Pepi & Giussani	-57.7697	-37.945
Light Blue	Poa ligularis Nees ex Steud. var. resinulosa (Nees ex Steud.) Fernández Pepi & Giussani	-62.4381	-37.7619
Light Blue	Poa ligularis Nees ex Steud. var. resinulosa (Nees ex Steud.) Fernández Pepi & Giussani	-68.9228	-37.7389
Light Blue	Poa ligularis Nees ex Steud. var. resinulosa (Nees ex Steud.) Fernández Pepi & Giussani	-62.3914	-37.5947
Light Blue	Poa ligularis Nees ex Steud. var. resinulosa (Nees ex Steud.) Fernández Pepi & Giussani	-61.9022	-37.505
Light Blue	Poa ligularis Nees ex Steud. var. resinulosa (Nees ex Steud.) Fernández Pepi & Giussani	-60.6644	-37.435
Light Blue	Poa ligularis Nees ex Steud. var. resinulosa (Nees ex Steud.) Fernández Pepi & Giussani	-71.4167	-37.3833
Light Blue	Poa ligularis Nees ex Steud. var. resinulosa (Nees ex Steud.) Fernández Pepi & Giussani	-59.2022	-37.3272
Light Blue	Poa ligularis Nees ex Steud. var. resinulosa (Nees ex Steud.) Fernández Pepi & Giussani	-59.6725	-37.0672
Light Blue	Poa ligularis Nees ex Steud. var. resinulosa (Nees ex Steud.) Fernández Pepi & Giussani	-59.6919	-36.7733
Light Blue	Poa ligularis Nees ex Steud. var. resinulosa (Nees ex Steud.) Fernández Pepi & Giussani	-61.3317	-35.6181
Light Blue	Poa ligularis Nees ex Steud. var. resinulosa (Nees ex Steud.) Fernández Pepi & Giussani	-70.1803	-35.3581
Light Blue	Poa ligularis Nees ex Steud. var. resinulosa (Nees ex Steud.) Fernández Pepi & Giussani	-69.0369	-34.5906
Light Blue	Poa ligularis Nees ex Steud. var. resinulosa (Nees ex Steud.) Fernández Pepi & Giussani	-61.8156	-34.4539
Light Blue	Poa ligularis Nees ex Steud. var. resinulosa (Nees ex Steud.) Fernández Pepi & Giussani	-63.4725	-34.0889
Light Blue	Poa ligularis Nees ex Steud. var. resinulosa (Nees ex Steud.) Fernández Pepi & Giussani	-64.5417	-33.3622
Light Blue	Poa ligularis Nees ex Steud. var. resinulosa (Nees ex Steud.) Fernández Pepi & Giussani	-63.5894	-33.3539
Light Blue	Poa ligularis Nees ex Steud. var. resinulosa (Nees ex Steud.) Fernández Pepi & Giussani	-69.2828	-33.0931
Light Blue	Poa ligularis Nees ex Steud. var. resinulosa (Nees ex Steud.) Fernández Pepi & Giussani	-68.9881	-32.9842
Light Blue	Poa ligularis Nees ex Steud. var. resinulosa (Nees ex Steud.) Fernández Pepi & Giussani	-69.3608	-32.9672
Light Blue	Poa ligularis Nees ex Steud. var. resinulosa (Nees ex Steud.) Fernández Pepi & Giussani	-69.1989	-32.9192
Light Blue	Poa ligularis Nees ex Steud. var. resinulosa (Nees ex Steud.) Fernández Pepi & Giussani	-69.1736	-32.7872
Light Blue	Poa ligularis Nees ex Steud. var. resinulosa (Nees ex Steud.) Fernández Pepi & Giussani	-62.7183	-32.6136
Light Blue	Poa ligularis Nees ex Steud. var. resinulosa (Nees ex Steud.) Fernández Pepi & Giussani	-64.6169	-32.1844
Light Blue	Poa ligularis Nees ex Steud. var. resinulosa (Nees ex Steud.) Fernández Pepi & Giussani	-65.4208	-31.9708
Light Blue	Poa ligularis Nees ex Steud. var. resinulosa (Nees ex Steud.) Fernández Pepi & Giussani	-64.7061	-31.6261
Light Blue	Poa ligularis Nees ex Steud. var. resinulosa (Nees ex Steud.) Fernández Pepi & Giussani	-64.4033	-31.3467
Light Blue	Poa ligularis Nees ex Steud. var. resinulosa (Nees ex Steud.) Fernández Pepi & Giussani	-65.0347	-31.33
Light Blue	Poa ligularis Nees ex Steud. var. resinulosa (Nees ex Steud.) Fernández Pepi & Giussani	-64.5836	-31.1986
Light Blue	Poa ligularis Nees ex Steud. var. resinulosa (Nees ex Steud.) Fernández Pepi & Giussani	-64.1742	-31.1403
Light Blue	Poa ligularis Nees ex Steud. var. resinulosa (Nees ex Steud.) Fernández Pepi & Giussani	-60.4914	-30.5603
Light Blue	Poa ligularis Nees ex Steud. var. resinulosa (Nees ex Steud.) Fernández Pepi & Giussani	-63.8067	-30.2714
Light Blue	Poa ligularis Nees ex Steud. var. resinulosa (Nees ex Steud.) Fernández Pepi & Giussani	-63.2636	-29.9792
Light Blue	Poa ligularis Nees ex Steud. var. resinulosa (Nees ex Steud.) Fernández Pepi & Giussani	-63.8886	-29.9456
Light Blue	Poa ligularis Nees ex Steud. var. resinulosa (Nees ex Steud.) Fernández Pepi & Giussani	-67.7222	-28.9917
Light Blue	Poa ligularis Nees ex Steud. var. resinulosa (Nees ex Steud.) Fernández Pepi & Giussani	-67.6753	-28.9514
Light Blue	Poa ligularis var. resinulosa	-71.2247	-40.1278
Light Blue	Poa ligularis var. resinulosa nov. var	-71.2319	-39.6683
Light Blue	Poa nubensis	-66.2133	-24.4647
Light Blue	Poa nubensis	-65.1172	-22.2686
Light Blue	Poa nubensis Giussani, Fernández Pepi & Morrone	-67.7397	-29.0181
Light Blue	Poa nubensis Giussani, Fernández Pepi & Morrone	-67.7742	-29.0133
Light Blue	Poa nubensis Giussani, Fernández Pepi & Morrone	-67.7506	-29.0042
Light Blue	Poa nubensis Giussani, Fernández Pepi & Morrone	-67.7325	-28.9983
Light Blue	Poa nubensis Giussani, Fernández Pepi & Morrone	-67.7167	-28.9792
Light Blue	Poa nubensis Giussani, Fernández Pepi & Morrone	-67.6814	-28.9553
Light Blue	Poa nubensis Giussani, Fernández Pepi & Morrone	-67.7744	-28.8939
Light Blue	Poa nubensis Giussani, Fernández Pepi & Morrone	-67.7697	-28.8744
Light Blue	Poa nubensis Giussani, Fernández Pepi & Morrone	-66.1817	-24.4942
Light Blue	Poa nubensis Giussani, Fernández Pepi & Morrone	-66.2056	-24.4669
Light Blue	Poa nubensis Giussani, Fernández Pepi & Morrone	-66.2133	-24.4647
Light Blue	Poa nubensis Giussani, Fernández Pepi & Morrone	-66.2494	-24.4206
Light Blue	Poa nubensis Giussani, Fernández Pepi & Morrone	-66.3953	-24.2208
Light Blue	Poa nubensis Giussani, Fernández Pepi & Morrone	-66.455	-24.2197
Light Blue	Poa nubensis Giussani, Fernández Pepi & Morrone	-66.45	-24.2167
Light Blue	Poa nubensis Giussani, Fernández Pepi & Morrone	-66.4747	-24.2122
Light Blue	Poa nubensis Giussani, Fernández Pepi & Morrone	-66.4	-24.2
Light Blue	Poa nubensis Giussani, Fernández Pepi & Morrone	-66.5067	-24.0906
Light Blue	Poa nubensis Giussani, Fernández Pepi & Morrone	-65.7608	-24.0389
Light Blue	Poa nubensis Giussani, Fernández Pepi & Morrone	-65.1292	-22.2417
Light Blue	Poa obvallata	-71.7847	-39.9867
Light Blue	Poa obvallata	-70.6236	-36.4336
Light Blue	Poa obvallata	-70.3981	-35.9806
Light Blue	Poa obvallata	-70.3333	-33.3333
Light Blue	Poa obvallata (aff.)	-70.5406	-44.1822
Light Blue	Poa obvallata Steud.	-71.1172	-48.2211
Light Blue	Poa obvallata Steud.	-71.8364	-45.92
Light Blue	Poa obvallata Steud.	-72.0144	-45.5597
Light Blue	Poa obvallata Steud.	-71.3433	-45.2181
Light Blue	Poa obvallata Steud.	-71.4153	-44.9819
Light Blue	Poa obvallata Steud.	-71.485	-43.5253
Light Blue	Poa obvallata Steud.	-71.6	-42.8694
Light Blue	Poa obvallata Steud.	-71.7453	-42.7136
Light Blue	Poa obvallata Steud.	-72.0392	-41.4647
Light Blue	Poa obvallata Steud.	-71.5475	-41.4264
Light Blue	Poa obvallata Steud.	-71.6833	-41.3836
Light Blue	Poa obvallata Steud.	-71.3664	-41.2269
Light Blue	Poa obvallata Steud.	-71.8389	-41.2267
Light Blue	Poa obvallata Steud.	-71.5056	-41.2253
Light Blue	Poa obvallata Steud.	-71.5	-41.2167
Light Blue	Poa obvallata Steud.	-71.8233	-41.2014
Light Blue	Poa obvallata Steud.	-71.8328	-41.1997
Light Blue	Poa obvallata Steud.	-71.8322	-41.1936
Light Blue	Poa obvallata Steud.	-71.7919	-41.1628
Light Blue	Poa obvallata Steud.	-71.7947	-41.1594
Light Blue	Poa obvallata Steud.	-72.5167	-41.1489
Light Blue	Poa obvallata Steud.	-72.5319	-41.1411
Light Blue	Poa obvallata Steud.	-72.5367	-41.1383
Light Blue	Poa obvallata Steud.	-72.5458	-41.1281
Light Blue	Poa obvallata Steud.	-71.5597	-41.0978
Light Blue	Poa obvallata Steud.	-72.4167	-41.0833
Light Blue	Poa obvallata Steud.	-71.7883	-41.0575
Light Blue	Poa obvallata Steud.	-71.8417	-40.9961
Light Blue	Poa obvallata Steud.	-70.6111	-40.9672
Light Blue	Poa obvallata Steud.	-71.5364	-40.8361
Light Blue	Poa obvallata Steud.	-71.7586	-40.8036
Light Blue	Poa obvallata Steud.	-71.6631	-40.775
Light Blue	Poa obvallata Steud.	-72.1944	-40.7583
Light Blue	Poa obvallata Steud.	-71.4414	-40.7553
Light Blue	Poa obvallata Steud.	-71.5781	-40.7503
Light Blue	Poa obvallata Steud.	-71.6217	-40.7436
Light Blue	Poa obvallata Steud.	-71.9472	-40.7106
Light Blue	Poa obvallata Steud.	-71.9472	-40.7106
Light Blue	Poa obvallata Steud.	-71.1283	-40.385
Light Blue	Poa obvallata Steud.	-71.2294	-40.3489
Light Blue	Poa obvallata Steud.	-71.2997	-40.22
Light Blue	Poa obvallata Steud.	-71.3	-40.2131
Light Blue	Poa obvallata Steud.	-71.6333	-40.1056
Light Blue	Poa obvallata Steud.	-71.4078	-40.095
Light Blue	Poa obvallata Steud.	-71.2803	-39.7608
Light Blue	Poa obvallata Steud.	-71.4614	-39.5825
Light Blue	Poa obvallata Steud.	-71.45	-39.5667
Light Blue	Poa obvallata Steud.	-71.5119	-39.5636
Light Blue	Poa obvallata Steud.	-71.95	-39.4167
Light Blue	Poa obvallata Steud.	-71.9561	-39.3956
Light Blue	Poa obvallata Steud.	-70.8186	-39.3956
Light Blue	Poa obvallata Steud.	-71.9553	-39.3942
Light Blue	Poa obvallata Steud.	-71.2042	-39.3653
Light Blue	Poa obvallata Steud.	-70.6097	-39.2856
Light Blue	Poa obvallata Steud.	-71.7111	-39.2575
Light Blue	Poa obvallata Steud.	-71.0881	-39.1125
Light Blue	Poa obvallata Steud.	-70.5667	-39.0983
Light Blue	Poa obvallata Steud.	-71.3847	-38.9978
Light Blue	Poa obvallata Steud.	-68.0817	-38.9219
Light Blue	Poa obvallata Steud.	-71.2039	-38.8164
Light Blue	Poa obvallata Steud.	-70.965	-38.8083
Light Blue	Poa obvallata Steud.	-70.8614	-38.7214
Light Blue	Poa obvallata Steud.	-70.8614	-38.7214
Light Blue	Poa obvallata Steud.	-71.7167	-38.7167
Light Blue	Poa obvallata Steud.	-71.7333	-38.7
Light Blue	Poa obvallata Steud.	-70.8908	-38.6644
Light Blue	Poa obvallata Steud.	-70.8964	-38.6628
Light Blue	Poa obvallata Steud.	-70.8964	-38.6625
Light Blue	Poa obvallata Steud.	-70.9028	-38.6589
Light Blue	Poa obvallata Steud.	-71.6006	-38.6233
Light Blue	Poa obvallata Steud.	-71.6006	-38.6233
Light Blue	Poa obvallata Steud.	-70.4344	-38.5825
Light Blue	Poa obvallata Steud.	-71.4508	-38.4303
Light Blue	Poa obvallata Steud.	-71.0811	-37.8603
Light Blue	Poa obvallata Steud.	-71.0939	-37.86
Light Blue	Poa obvallata Steud.	-71.0961	-37.8556
Light Blue	Poa obvallata Steud.	-71.0983	-37.8242
Light Blue	Poa obvallata Steud.	-71.0397	-37.8242
Light Blue	Poa obvallata Steud.	-71.1003	-37.8219
Light Blue	Poa obvallata Steud.	-71.1	-37.8167
Light Blue	Poa obvallata Steud.	-70.6819	-37.6108
Light Blue	Poa obvallata Steud.	-71.3344	-37.4497
Light Blue	Poa obvallata Steud.	-70.8644	-36.9794
Light Blue	Poa obvallata Steud.	-70.5	-36.9667
Light Blue	Poa obvallata Steud.	-71.4003	-36.9053
Light Blue	Poa obvallata Steud.	-71.4003	-36.9053
Light Blue	Poa obvallata Steud.	-71.4272	-36.9006
Light Blue	Poa obvallata Steud.	-71.4	-36.9
Light Blue	Poa obvallata Steud.	-70.3833	-36.7
Light Blue	Poa obvallata Steud.	-70.6236	-36.4336
Light Blue	Poa obvallata Steud.	-70.7667	-36.4333
Light Blue	Poa obvallata Steud.	-70.6167	-36.3833
Light Blue	Poa obvallata Steud.	-69.7631	-36.3772
Light Blue	Poa obvallata Steud.	-70.6833	-36.2833
Light Blue	Poa obvallata Steud.	-70.6	-36.2
Light Blue	Poa obvallata Steud.	-69.3658	-36.1356
Light Blue	Poa obvallata Steud.	-70.3981	-35.9806
Light Blue	Poa obvallata Steud.	-70.3786	-35.9603
Light Blue	Poa obvallata Steud.	-70.1897	-35.6456
Light Blue	Poa obvallata Steud.	-68.4833	-35.6167
Light Blue	Poa obvallata Steud.	-70.4814	-35.1336
Light Blue	Poa paposana Phil.	-71.6056	-30.6378
Light Blue	Poa paposana Phil.	-71.2161	-29.9436
Light Blue	Poa paposana Phil.	-71.2161	-29.9436
Light Blue	Poa paposana Phil.	-71.2556	-29.5625
Light Blue	Poa paposana Phil.	-71.2481	-29.4528
Light Blue	Poa paposana Phil.	-71.25	-29.45
Light Blue	Poa paposana Phil.	-70.5356	-24.7856
Light Blue	Poa paposana Phil.	-70.5517	-24.5697
Light Blue	Poa pilcomayensis	-57.6333	-25.2
Light Blue	Poa poganantha (Franch.) Parodi	-72.0306	-45.5306
Light Blue	Poa poganantha (Franch.) Parodi	-72.3611	-43.4397
Light Blue	Poa poganantha (Franch.) Parodi	-72.1758	-40.6631
Light Blue	Poa pogonantha	-73.3	-51.45
Light Blue	Poa pogonantha	-73.03	-50.4694
Light Blue	Poa pogonantha	-72.0306	-45.5305
Light Blue	Poa pogonantha	-70.9667	-44.9167
Light Blue	Poa pogonantha	-71.9472	-40.7105
Light Blue	Poa pogonantha	-72.1758	-40.663
Light Blue	Poa pogonantha (Franch.) Parodi	-73.3	-51.45
Light Blue	Poa pogonantha (Franch.) Parodi	-70.9667	-44.9167
Light Blue	Poa pogonantha (Franch.) Parodi	-71.9472	-40.7106
Light Blue	Poa resinulosa	-58.0167	-37.9
Light Blue	Poa resinulosa	-69.25	-32.5333
Light Blue	Poa resinulosa	-65.75	-26.75
Light Blue	Poa resinulosa Nees ex Steud.	-71.2322	-39.6686
Light Blue	Poa resinulosa Nees ex Steud.	-69.0369	-34.5906
Light Blue	Poa rigidifolia	-67.7667	-54.5
Light Blue	Poa rigidifolia	-67.8667	-53.8
Light Blue	Poa rigidifolia	-67.7	-53.7833
Light Blue	Poa rigidifolia	-67.95	-53.75
Light Blue	Poa rigidifolia	-68.15	-53.6833
Light Blue	Poa rigidifolia	-68.0833	-52.3333
Light Blue	Poa rigidifolia	-69.0333	-52.1667
Light Blue	Poa rigidifolia	-69.0669	-52.1581
Light Blue	Poa rigidifolia	-71.2878	-51.9297
Light Blue	Poa rigidifolia	-71.4392	-51.9053
Light Blue	Poa rigidifolia	-68.9	-51.9
Light Blue	Poa rigidifolia	-69.3956	-51.8525
Light Blue	Poa rigidifolia	-71.6167	-51.85
Light Blue	Poa rigidifolia	-69.3833	-51.85
Light Blue	Poa rigidifolia	-69.3	-51.85
Light Blue	Poa rigidifolia	-71.6567	-51.8428
Light Blue	Poa rigidifolia	-68.9	-51.75
Light Blue	Poa rigidifolia	-68.8811	-51.743
Light Blue	Poa rigidifolia	-69.3	-51.7333
Light Blue	Poa rigidifolia	-69.6278	-51.6283
Light Blue	Poa rigidifolia	-72.0833	-51.5333
Light Blue	Poa rigidifolia	-69.55	-51.25
Light Blue	Poa rigidifolia	-72.9583	-50.4872
Light Blue	Poa rigidifolia	-69.1	-49.8
Light Blue	Poa rigidifolia	-66.1667	-44.65
Light Blue	Poa rigidifolia Steud.	-67.7667	-54.5
Light Blue	Poa rigidifolia Steud.	-67.9261	-54.035
Light Blue	Poa rigidifolia Steud.	-67.8667	-53.8
Light Blue	Poa rigidifolia Steud.	-67.95	-53.75
Light Blue	Poa rigidifolia Steud.	-68.15	-53.6833
Light Blue	Poa rigidifolia Steud.	-68.0833	-52.3333
Light Blue	Poa rigidifolia Steud.	-69.0333	-52.1667
Light Blue	Poa rigidifolia Steud.	-69.0669	-52.1581
Light Blue	Poa rigidifolia Steud.	-68.9	-51.9
Light Blue	Poa rigidifolia Steud.	-71.6167	-51.85
Light Blue	Poa rigidifolia Steud.	-69.3	-51.85
Light Blue	Poa rigidifolia Steud.	-68.9	-51.75
Light Blue	Poa rigidifolia Steud.	-68.8811	-51.7431
Light Blue	Poa rigidifolia Steud.	-69.3	-51.7333
Light Blue	Poa rigidifolia Steud.	-72.0833	-51.5333
Light Blue	Poa rigidifolia Steud.	-69.55	-51.25
Light Blue	Poa rigidifolia Steud.	-69.1	-49.8
Light Blue	Poa rigidifolia Steud.	-72.0861	-49.7581
Light Blue	Poa rigidifolia var. ibari	-69.0333	-52.1667
Light Blue	Poa rigidifolia var. ibari	-71.2	-51.9667
Light Blue	Poa rigidifolia var. ibari	-71.6167	-51.85
Light Blue	Poa rigidifolia var. ibari	-69.2708	-51.6155
Light Blue	Poa rigidifolia var. ibari	-69.63	-51.4061
Light Blue	Poa rigidifolia var. ibari	-69.55	-51.25
Light Blue	Poa rigidifolia var. ibari	-69.0561	-49.8297
Light Blue	Poa rigidifolia var. ibari	-69.1	-49.8
Light Blue	Poa rigidifolia var. ibari	-68.4767	-49.7494
Light Blue	Poa rigidifolia var. ibari	-69.9269	-49.5294
Light Blue	Poa rigidifolia var. ibari	-69.2833	-49.0833
Light Blue	Poa rigidifolia var. rigidifolia	-69.2389	-52.7308
Light Blue	Poa rigidifolia var. rigidifolia	-72.4122	-50.7367
Light Blue	Poa rigidifolia var. vivipara Steud.	-72.0861	-49.7581
Light Blue	Poa schizantha Parodi	-60.9244	-38.9697
Light Blue	Poa schizantha Parodi	-61.2808	-38.9619
Light Blue	Poa schizantha Parodi	-61.1247	-38.6619
Light Blue	Poa spiciformis (Steud.) Hauman & Parodi var. ibari (Phil.) Giussani	-69.2389	-52.7308
Light Blue	Poa spiciformis (Steud.) Hauman & Parodi var. ibari (Phil.) Giussani	-69.0333	-52.1667
Light Blue	Poa spiciformis (Steud.) Hauman & Parodi var. ibari (Phil.) Giussani	-72.4	-52.0167
Light Blue	Poa spiciformis (Steud.) Hauman & Parodi var. ibari (Phil.) Giussani	-71.2	-51.9667
Light Blue	Poa spiciformis (Steud.) Hauman & Parodi var. ibari (Phil.) Giussani	-69.5556	-51.9439
Light Blue	Poa spiciformis (Steud.) Hauman & Parodi var. ibari (Phil.) Giussani	-71.6167	-51.85
Light Blue	Poa spiciformis (Steud.) Hauman & Parodi var. ibari (Phil.) Giussani	-69.2972	-51.7289
Light Blue	Poa spiciformis (Steud.) Hauman & Parodi var. ibari (Phil.) Giussani	-69.2708	-51.6156
Light Blue	Poa spiciformis (Steud.) Hauman & Parodi var. ibari (Phil.) Giussani	-72.25	-51.5333
Light Blue	Poa spiciformis (Steud.) Hauman & Parodi var. ibari (Phil.) Giussani	-72.1	-51.45
Light Blue	Poa spiciformis (Steud.) Hauman & Parodi var. ibari (Phil.) Giussani	-69.63	-51.4061
Light Blue	Poa spiciformis (Steud.) Hauman & Parodi var. ibari (Phil.) Giussani	-71.5667	-51.4
Light Blue	Poa spiciformis (Steud.) Hauman & Parodi var. ibari (Phil.) Giussani	-71.5333	-51.4
Light Blue	Poa spiciformis (Steud.) Hauman & Parodi var. ibari (Phil.) Giussani	-71.4	-51.4
Light Blue	Poa spiciformis (Steud.) Hauman & Parodi var. ibari (Phil.) Giussani	-70.6161	-51.3786
Light Blue	Poa spiciformis (Steud.) Hauman & Parodi var. ibari (Phil.) Giussani	-70.3064	-51.3111
Light Blue	Poa spiciformis (Steud.) Hauman & Parodi var. ibari (Phil.) Giussani	-72.3333	-51.2833
Light Blue	Poa spiciformis (Steud.) Hauman & Parodi var. ibari (Phil.) Giussani	-71.2	-51.25
Light Blue	Poa spiciformis (Steud.) Hauman & Parodi var. ibari (Phil.) Giussani	-69.55	-51.25
Light Blue	Poa spiciformis (Steud.) Hauman & Parodi var. ibari (Phil.) Giussani	-72.3833	-51.2167
Light Blue	Poa spiciformis (Steud.) Hauman & Parodi var. ibari (Phil.) Giussani	-72.4667	-51.1667
Light Blue	Poa spiciformis (Steud.) Hauman & Parodi var. ibari (Phil.) Giussani	-72.0167	-50.7667
Light Blue	Poa spiciformis (Steud.) Hauman & Parodi var. ibari (Phil.) Giussani	-71.5119	-50.4275
Light Blue	Poa spiciformis (Steud.) Hauman & Parodi var. ibari (Phil.) Giussani	-69.0561	-49.8297
Light Blue	Poa spiciformis (Steud.) Hauman & Parodi var. ibari (Phil.) Giussani	-69.1	-49.8
Light Blue	Poa spiciformis (Steud.) Hauman & Parodi var. ibari (Phil.) Giussani	-68.4767	-49.7494
Light Blue	Poa spiciformis (Steud.) Hauman & Parodi var. ibari (Phil.) Giussani	-69.9269	-49.5294
Light Blue	Poa spiciformis (Steud.) Hauman & Parodi var. ibari (Phil.) Giussani	-72.9333	-49.1658
Light Blue	Poa spiciformis (Steud.) Hauman & Parodi var. ibari (Phil.) Giussani	-69.2833	-49.0833
Light Blue	Poa spiciformis (Steud.) Hauman & Parodi var. ibari (Phil.) Giussani	-67.6794	-48.7786
Light Blue	Poa spiciformis (Steud.) Hauman & Parodi var. ibari (Phil.) Giussani	-67.8128	-48.5411
Light Blue	Poa spiciformis (Steud.) Hauman & Parodi var. ibari (Phil.) Giussani	-71.1172	-48.2211
Light Blue	Poa spiciformis (Steud.) Hauman & Parodi var. ibari (Phil.) Giussani	-66.1433	-48.1219
Light Blue	Poa spiciformis (Steud.) Hauman & Parodi var. ibari (Phil.) Giussani	-66.0603	-47.7625
Light Blue	Poa spiciformis (Steud.) Hauman & Parodi var. ibari (Phil.) Giussani	-65.9408	-47.7614
Light Blue	Poa spiciformis (Steud.) Hauman & Parodi var. ibari (Phil.) Giussani	-65.8372	-47.6331
Light Blue	Poa spiciformis (Steud.) Hauman & Parodi var. ibari (Phil.) Giussani	-70.0408	-47.2906
Light Blue	Poa spiciformis (Steud.) Hauman & Parodi var. ibari (Phil.) Giussani	-65.8394	-47.2517
Light Blue	Poa spiciformis (Steud.) Hauman & Parodi var. ibari (Phil.) Giussani	-68.1433	-47.2186
Light Blue	Poa spiciformis (Steud.) Hauman & Parodi var. ibari (Phil.) Giussani	-70.9892	-47.1917
Light Blue	Poa spiciformis (Steud.) Hauman & Parodi var. ibari (Phil.) Giussani	-71.8231	-47.0744
Light Blue	Poa spiciformis (Steud.) Hauman & Parodi var. ibari (Phil.) Giussani	-71.0464	-46.4556
Light Blue	Poa spiciformis (Steud.) Hauman & Parodi var. ibari (Phil.) Giussani	-67.78	-45.8881
Light Blue	Poa spiciformis (Steud.) Hauman & Parodi var. ibari (Phil.) Giussani	-70.1183	-45.7864
Light Blue	Poa spiciformis (Steud.) Hauman & Parodi var. ibari (Phil.) Giussani	-70.8378	-45.3311
Light Blue	Poa spiciformis (Steud.) Hauman & Parodi var. ibari (Phil.) Giussani	-70.6642	-45.3128
Light Blue	Poa spiciformis (Steud.) Hauman & Parodi var. ibari (Phil.) Giussani	-70.2083	-45.2594
Light Blue	Poa spiciformis (Steud.) Hauman & Parodi var. ibari (Phil.) Giussani	-67.8192	-45.2244
Light Blue	Poa spiciformis (Steud.) Hauman & Parodi var. ibari (Phil.) Giussani	-71.4153	-44.9819
Light Blue	Poa spiciformis (Steud.) Hauman & Parodi var. ibari (Phil.) Giussani	-66.1211	-44.7
Light Blue	Poa spiciformis (Steud.) Hauman & Parodi var. ibari (Phil.) Giussani	-66.1667	-44.65
Light Blue	Poa spiciformis (Steud.) Hauman & Parodi var. ibari (Phil.) Giussani	-70.735	-42.2919
Light Blue	Poa spiciformis (Steud.) Hauman & Parodi var. ibari (Phil.) Giussani	-68.9228	-37.7389
Light Blue	Poa spiciformis (Steud.) Hauman & Parodi var. spiciformis	-67.4833	-54.8333
Light Blue	Poa spiciformis (Steud.) Hauman & Parodi var. spiciformis	-67.9261	-54.035
Light Blue	Poa spiciformis (Steud.) Hauman & Parodi var. spiciformis	-67.8667	-53.8
Light Blue	Poa spiciformis (Steud.) Hauman & Parodi var. spiciformis	-67.7	-53.7833
Light Blue	Poa spiciformis (Steud.) Hauman & Parodi var. spiciformis	-67.9375	-53.7819
Light Blue	Poa spiciformis (Steud.) Hauman & Parodi var. spiciformis	-67.95	-53.75
Light Blue	Poa spiciformis (Steud.) Hauman & Parodi var. spiciformis	-68.15	-53.6833
Light Blue	Poa spiciformis (Steud.) Hauman & Parodi var. spiciformis	-68.65	-53.5
Light Blue	Poa spiciformis (Steud.) Hauman & Parodi var. spiciformis	-69.65	-53.35
Light Blue	Poa spiciformis (Steud.) Hauman & Parodi var. spiciformis	-68.4494	-53.3128
Light Blue	Poa spiciformis (Steud.) Hauman & Parodi var. spiciformis	-68.0833	-52.3333
Light Blue	Poa spiciformis (Steud.) Hauman & Parodi var. spiciformis	-69.0333	-52.1667
Light Blue	Poa spiciformis (Steud.) Hauman & Parodi var. spiciformis	-71.4114	-52.0547
Light Blue	Poa spiciformis (Steud.) Hauman & Parodi var. spiciformis	-71.2878	-51.9297
Light Blue	Poa spiciformis (Steud.) Hauman & Parodi var. spiciformis	-70.7747	-51.9161
Light Blue	Poa spiciformis (Steud.) Hauman & Parodi var. spiciformis	-71.4392	-51.9053
Light Blue	Poa spiciformis (Steud.) Hauman & Parodi var. spiciformis	-69.3956	-51.8525
Light Blue	Poa spiciformis (Steud.) Hauman & Parodi var. spiciformis	-69.3833	-51.85
Light Blue	Poa spiciformis (Steud.) Hauman & Parodi var. spiciformis	-71.6567	-51.8428
Light Blue	Poa spiciformis (Steud.) Hauman & Parodi var. spiciformis	-68.8811	-51.7431
Light Blue	Poa spiciformis (Steud.) Hauman & Parodi var. spiciformis	-72.1833	-51.6333
Light Blue	Poa spiciformis (Steud.) Hauman & Parodi var. spiciformis	-69.6278	-51.6283
Light Blue	Poa spiciformis (Steud.) Hauman & Parodi var. spiciformis	-72	-51.5667
Light Blue	Poa spiciformis (Steud.) Hauman & Parodi var. spiciformis	-72.1	-51.45
Light Blue	Poa spiciformis (Steud.) Hauman & Parodi var. spiciformis	-70.6161	-51.3786
Light Blue	Poa spiciformis (Steud.) Hauman & Parodi var. spiciformis	-72.2	-50.75
Light Blue	Poa spiciformis (Steud.) Hauman & Parodi var. spiciformis	-72.1333	-50.7167
Light Blue	Poa spiciformis (Steud.) Hauman & Parodi var. spiciformis	-71.6492	-47.2064
Light Blue	Poa spiciformis (Steud.) Hauman & Parodi var. spiciformis	-71.8069	-47.0247
Light Blue	Poa spiciformis (Steud.) Hauman & Parodi var. spiciformis	-67.8192	-45.2244
Light Blue	Poa spiciformis (Steud.) Hauman & Parodi var. spiciformis	-70.8058	-44.7078
Light Blue	Poa spiciformis (Steud.) Hauman & Parodi var. spiciformis	-70.8908	-38.6644
Light Blue	Poa spiciformis Steud.	-70.775	-51.9164
Light Blue	Poa spiciformis Steud.	-71.8069	-47.0247
Light Blue	Poa spiciformis Steud. var. spiciformis	-69.2389	-52.7308
Light Blue	Poa spiciformis Steud. var. spiciformis	-72.4122	-50.7367
Light Blue	Poa spicigera	-76.9667	-11.2833
Light Blue	Poa spicigera	-78.25	-7.05
Light Blue	Poa spicigera	-76.0153	-10.9156
Light Blue	Poa spicigera Tovar	-70.3633	-16.5686
Light Blue	Poa spicigera Tovar	-68.1175	-16.2611
Light Blue	Poa spicigera Tovar	-68.1167	-16.2278
Light Blue	Poa spicigera Tovar	-71.0372	-15.9611
Light Blue	Poa spicigera Tovar	-70.8014	-15.6839
Light Blue	Poa spicigera Tovar	-71.385	-15.4906
Light Blue	Poa spicigera Tovar	-73.4797	-15.3547
Light Blue	Poa spicigera Tovar	-74.0744	-14.6886
Light Blue	Poa spicigera Tovar	-74.0742	-14.6883
Light Blue	Poa spicigera Tovar	-73.8014	-14.645
Light Blue	Poa spicigera Tovar	-73.2053	-14.2572
Light Blue	Poa spicigera Tovar	-75.1508	-13.5078
Light Blue	Poa spicigera Tovar	-76.4528	-11.2567
Light Blue	Poa spicigera Tovar	-76.2883	-10.8422
Light Blue	Poa spicigera Tovar	-77.3083	-10.1453
Light Blue	Poa spicigera Tovar	-77.4569	-9.91972
Light Blue	Poa spicigera Tovar	-77.2011	-9.88306
Light Blue	Poa spicigera Tovar	-77.3908	-9.91694
Light Blue	Poa stuckertii	-66.1	-32.8167
Light Blue	Poa stuckertii	-64.8919	-31.6019
Light Blue	Poa stuckertii (Hack.) Parodi	-65.9283	-33.1867
Light Blue	Poa stuckertii (Hack.) Parodi	-66.1	-32.8167
Light Blue	Poa stuckertii (Hack.) Parodi	-64.9397	-32.3642
Light Blue	Poa stuckertii (Hack.) Parodi	-64.6169	-32.1844
Light Blue	Poa stuckertii (Hack.) Parodi	-64.7833	-31.8667
Light Blue	Poa stuckertii (Hack.) Parodi	-64.8642	-31.8386
Light Blue	Poa stuckertii (Hack.) Parodi	-65.1014	-31.6914
Light Blue	Poa stuckertii (Hack.) Parodi	-64.8919	-31.6019
Light Blue	Poa stuckertii (Hack.) Parodi	-64.8333	-31.6
Light Blue	Poa stuckertii (Hack.) Parodi	-64.75	-31.5833
Light Blue	Poa stuckertii (Hack.) Parodi	-64.5836	-31.1986
Light Blue	Poa stuckertii (Hack.) Parodi	-65.0597	-30.7142
Light Blue	Poa tristigmatica	-71.45	-45.5833
Light Blue	Poa tristigmatica	-71.4	-41.25
Light Blue	Poa tristigmatica	-71.5	-41.2167
Light Blue	Poa tristigmatica	-71	-41.216
Light Blue	Poa tristigmatica	-71.5833	-41.1
Light Blue	Poa tristigmatica	-71.9472	-40.7105
Light Blue	Poa tristigmatica	-70.9028	-38.6589
Light Blue	Poa tristigmatica	-71.6005	-38.6233
Light Blue	Poa tristigmatica	-71.1	-37.8167
Light Blue	Poa tristigmatica	-71.4003	-36.9053
Light Blue	Poa tristigmatica	-70.4997	-35.1686
Light Blue	Poa tristigmatica	-70.4814	-35.1336
Light Blue	Poa tristigmatica	-69.9586	-33.6192
Light Blue	Poa tristigmatica	-70.2808	-33.2478
Light Blue	Poa tristigmatica E. Desv.	-71.4	-41.25
Light Blue	Poa tristigmatica E. Desv.	-71.5	-41.2167
Light Blue	Poa tristigmatica E. Desv.	-71.5833	-41.1
Light Blue	Poa tristigmatica E. Desv.	-70.9028	-38.6589
Light Blue	Poa tristigmatica E. Desv.	-71.1	-37.8167
Light Blue	Poa tristigmatica E. Desv.	-70.4997	-35.1686
Light Blue	Poa tristigmatica E. Desv.	-70.4814	-35.1336
Light Blue	Poa tristigmatica E. Desv.	-69.9586	-33.6192
Light Blue	Poa tristigmatica E. Desv.	-70.2808	-33.2478
Light Blue	Poa acinaciphylla E. Desv.	-70.0833	-33.8333
Light Blue	Poa acinaciphylla E. Desv.	-70.2997	-33.2722
Light Blue	Poa acinaciphylla E. Desv.	-70.2894	-33.2608
Light Blue	Poa acinaciphylla E. Desv.	-70.2894	-33.2553
Light Blue	Poa acinaciphylla E. Desv.	-70.2808	-33.2478
Light Blue	Poa ayseniensis Hack.	-70.9636	-53.6656
Light Blue	Poa ayseniensis Hack.	-70.9219	-52.8958
Light Blue	Poa ayseniensis Hack.	-72.9747	-51.2283
Light Blue	Poa ayseniensis Hack.	-73.8375	-51.1081
Light Blue	Poa iridifolia Hauman	-61.6875	-38.1628
Light Blue	Poa iridifolia Hauman	-61.7728	-38.1286
Light Blue	Poa iridifolia Hauman	-58.6939	-38.0836
Light Blue	Poa iridifolia Hauman	-61.2594	-38.0803
Light Blue	Poa iridifolia Hauman	-61.9347	-38.0656
Light Blue	Poa iridifolia Hauman	-62.0239	-38.0642
Light Blue	Poa iridifolia Hauman	-62.0075	-38.0608
Light Blue	Poa iridifolia Hauman	-57.7358	-37.9519
Light Blue	Poa iridifolia Hauman	-58.3256	-37.9494
Light Blue	Poa iridifolia Hauman	-57.7697	-37.945
Light Blue	Poa iridifolia Hauman	-57.7997	-37.94
Light Blue	Poa iridifolia Hauman	-57.8444	-37.8917
Light Blue	Poa iridifolia Hauman	-57.8431	-37.8911
Light Blue	Poa iridifolia Hauman	-58.2614	-37.8739
Light Blue	Poa iridifolia Hauman	-58.1956	-37.8453
Light Blue	Poa iridifolia Hauman	-57.9167	-37.8333
Light Blue	Poa iridifolia Hauman	-58.5717	-37.805
Light Blue	Poa iridifolia Hauman	-62.4381	-37.7619
Light Blue	Poa iridifolia Hauman	-62.1425	-37.7589
Light Blue	Poa iridifolia Hauman	-58.2531	-37.7222
Light Blue	Poa iridifolia Hauman	-57.6531	-37.4894
Light Blue	Poa iridifolia Hauman	-59.0906	-37.3656
Light Blue	Poa iridifolia Hauman	-59.1019	-37.3653
Light Blue	Poa iridifolia Hauman	-59.1211	-37.3517
Light Blue	Poa iridifolia Hauman	-59.1369	-37.3417
Light Blue	Poa iridifolia Hauman	-59.2022	-37.3272
Light Blue	Poa iridifolia Hauman	-59.7625	-37.0703
Light Blue	Poa iridifolia Hauman	-59.6728	-37.0642
Light Blue	Poa iridifolia Hauman	-58.5069	-34.5233
Light Blue	Poa iridifolia Hauman	-65.4833	-26.9528
Light Blue	Poa palmeri	-100.3	25.67
Light Blue	Poa palmeri Soreng & P.M. Peterson	-100.902	25.3469
Light Blue	Poa palmeri Soreng & P.M. Peterson	-100.905	25.3494
Light Blue	Poa palmeri Soreng & P.M. Peterson	-101	25.6667
Light Blue	Poa planifolia	-69.9586	-33.6192
Light Blue	Poa planifolia Kuntze	-70.1278	-35.1122
Light Blue	Poa planifolia Kuntze	-70.0967	-34.5597
Light Blue	Poa planifolia Kuntze	-70.6708	-34.2142
Light Blue	Poa planifolia Kuntze	-69.5378	-34.1828
Light Blue	Poa planifolia Kuntze	-69.0944	-34.0472
Light Blue	Poa planifolia Kuntze	-69.9586	-33.6192
Light Blue	Poa planifolia Kuntze	-69.5244	-33.6128
Light Blue	Poa planifolia Kuntze	-69.5442	-33.61
Light Blue	Poa planifolia Kuntze	-69.9178	-33.6042
Light Blue	Poa planifolia Kuntze	-69.9167	-33.6
Light Blue	Poa planifolia Kuntze	-68.9964	-33.5789
Light Blue	Poa planifolia Kuntze	-69.15	-33.3567
Light Blue	Poa planifolia Kuntze	-70.05	-32.8167
Light Blue	Poa planifolia Kuntze	-70.0739	-32.7997
Light Blue	Poa planifolia Kuntze	-69.2503	-32.4081
Light Blue	Poa yaganica Speg.	-67.8664	-54.8578
Light Blue	Poa yaganica Speg.	-67.8633	-54.8564
Light Blue	Poa yaganica Speg.	-64.6817	-54.8072
Light Blue	Poa yaganica Speg.	-68.3786	-54.6928
Light Blue	Poa yaganica Speg.	-67.3103	-54.5764
Light Blue	Poa yaganica Speg.	-67.9261	-54.035
Light Blue	Poa yaganica Speg.	-67.5022	-53.9808
Light Blue	Poa yaganica Speg.	-70.9636	-53.6656
Light Blue	Poa yaganica Speg.	-70.9219	-52.8958
Light Blue	Poa yaganica Speg.	-72.0361	-51.9819
Light Blue	Poa yaganica Speg.	-72.9747	-51.2283
Light Blue	Poa yaganica Speg.	-73.8375	-51.1081
Light Blue	Poa yaganica Speg.	-71.4886	-44.0064
Red and Black	Poa candamoana	-66.5333	-17.8167
Red and Black	Poa candamoana	-67.9521	-16.5619
Red and Black	Poa candamoana	-68.1667	-16.45
Red and Black	Poa candamoana	-68.0667	-16.4
Red and Black	Poa candamoana	-67.9667	-16.3333
Red and Black	Poa candamoana	-67.95	-16.3167
Red and Black	Poa candamoana	-68.55	-16.25
Red and Black	Poa candamoana	-70.6742	-16.1958
Red and Black	Poa candamoana	-70.6756	-16.1822
Red and Black	Poa candamoana	-70.5403	-16.1378
Red and Black	Poa candamoana	-70.7483	-16.1139
Red and Black	Poa candamoana	-77.3889	-9.92472
Red and Black	Poa candamoana	-77.3908	-9.91694
Red and Black	Poa candamoana Pilg.	-68.4233	-16.8044
Red and Black	Poa candamoana Pilg.	-68.0111	-16.5489
Red and Black	Poa candamoana Pilg.	-68.1167	-16.2278
Red and Black	Poa candamoana Pilg.	-68.1119	-16.1972
Red and Black	Poa candamoana Pilg.	-71.3794	-15.9664
Red and Black	Poa candamoana Pilg.	-70.8014	-15.6839
Red and Black	Poa candamoana Pilg.	-74.0744	-14.6886
Red and Black	Poa candamoana Pilg.	-71.5622	-13.6178
Red and Black	Poa candamoana Pilg.	-74.1597	-13.3408
Red and Black	Poa candamoana Pilg.	-75.0158	-13.3233
Red and Black	Poa candamoana Pilg.	-75.0983	-12.8611
Red and Black	Poa candamoana Pilg.	-75.0964	-12.8511
Red and Black	Poa candamoana Pilg.	-75.0261	-12.7778
Red and Black	Poa candamoana Pilg.	-76.4728	-11.3858
Red and Black	Poa candamoana Pilg.	-76.4403	-11.3542
Red and Black	Poa candamoana Pilg.	-77.5339	-9.91972
Red and Black	Poa candamoana Pilg.	-77.4569	-9.91972
Red and Black	Poa candamoana Pilg.	-76.9339	-9.41111
Red and Black	Poa candamoana Pilg.	-77.6403	-9.06917
Red and Black	Poa candamoana Pilg.	-78.1944	-7.08778
Red and Black	Poa gilgiana	-76	-11.1667
Red and Black	Poa gilgiana ? Pilg.	-73.4192	-15.4589
Red and Black	Poa gilgiana Pilg.	-68.4233	-16.9594
Red and Black	Poa gilgiana Pilg.	-71.3289	-16.3844
Red and Black	Poa gilgiana Pilg.	-71.3794	-15.9664
Red and Black	Poa gilgiana Pilg.	-73.4192	-15.4589
Red and Black	Poa gilgiana Pilg.	-76.4372	-11.3453
Red and Black	Poa gilgiana Pilger (s/Tovar)	-77.3889	-9.92472
Red and Black	Poa glaberrima	-67.25	-16.9833
Red and Black	Poa glaberrima	-75.9333	-11.9333
Red and Black	Poa glaberrima	-77.5667	-8.98333
Red and Black	Poa glaberrima	-68.0111	-16.5489
Red and Black	Poa glaberrima Tovar	-65.2578	-22.2461
Red and Black	Poa horridula	-66.7667	-18.9
Red and Black	Poa horridula	-66.1522	-17.3294
Red and Black	Poa horridula	-68.6	-17.0167
Red and Black	Poa horridula	-68.4167	-16.95
Red and Black	Poa horridula	-67.2333	-16.95
Red and Black	Poa horridula	-68.15	-16.5
Red and Black	Poa horridula	-68.1333	-16.45
Red and Black	Poa horridula	-67.95	-16.3167
Red and Black	Poa horridula	-68.1167	-16.2833
Red and Black	Poa horridula	-68.1167	-16.15
Red and Black	Poa horridula	-68.6333	-15.7667
Red and Black	Poa horridula	-68.6833	-15.6
Red and Black	Poa horridula	-69.5333	-14.1333
Red and Black	Poa horridula	-71.9253	-13.6734
Red and Black	Poa horridula	-72.5364	-13.5528
Red and Black	Poa horridula	-72.0653	-13.3542
Red and Black	Poa horridula	-72.0667	-13.2667
Red and Black	Poa horridula	-75.5	-11.8333
Red and Black	Poa horridula	-76.2833	-11.7
Red and Black	Poa horridula	-77.25	-9.45
Red and Black	Poa horridula	-77.2833	-9.38333
Red and Black	Poa horridula	-77.2833	-9.35
Red and Black	Poa horridula	-77.6833	-9.08333
Red and Black	Poa horridula	-77.9667	-8.83333
Red and Black	Poa horridula	-79.15	-3.83333
Red and Black	Poa horridula	-79.5833	-3.5
Red and Black	Poa horridula	-78.9167	-1.61666
Red and Black	Poa horridula	-79.05	-1.6
Red and Black	Poa horridula	-79	-1.5
Red and Black	Poa horridula	-78.4667	-0.63333
Red and Black	Poa horridula	-78.5	0.08333
Red and Black	Poa horridula	-77.25	1.2
Red and Black	Poa horridula	-76.1	6.43333
Red and Black	Poa horridula	-78.2833	-0.316667
Red and Black	Poa horridula aff.	-68.1167	-16.15
Red and Black	Poa horridula Pilg.	-71.6389	-15.6525
Red and Black	Poa horridula Pilg.	-73.6933	-15.2467
Red and Black	Poa horridula Pilg.	-74.0508	-14.7547
Red and Black	Poa horridula Pilg.	-74.0931	-14.6956
Red and Black	Poa horridula Pilg.	-74.0744	-14.6886
Red and Black	Poa horridula Pilg.	-74.2333	-14.6311
Red and Black	Poa horridula Pilg.	-73.2511	-14.4919
Red and Black	Poa horridula Pilg.	-73.2367	-14.4619
Red and Black	Poa horridula Pilg.	-73.2419	-14.2897
Red and Black	Poa horridula Pilg.	-74.3117	-13.9642
Red and Black	Poa horridula Pilg.	-72.9556	-13.7067
Red and Black	Poa horridula Pilg.	-71.6103	-13.6672
Red and Black	Poa horridula Pilg.	-75.3128	-13.6078
Red and Black	Poa horridula Pilg.	-71.0061	-13.5792
Red and Black	Poa horridula Pilg.	-71.0425	-13.5733
Red and Black	Poa horridula Pilg.	-72.1428	-13.4475
Red and Black	Poa horridula Pilg.	-75.0158	-13.3233
Red and Black	Poa horridula Pilg.	-75.0353	-13.3128
Red and Black	Poa horridula Pilg.	-74.2283	-13.2861
Red and Black	Poa horridula Pilg.	-76.5472	-11.4047
Red and Black	Poa horridula Pilg.	-77.5861	-10.9861
Red and Black	Poa horridula Pilg.	-77.3361	-10.1728
Red and Black	Poa horridula Pilg.	-77.3397	-10.1664
Red and Black	Poa horridula Pilg.	-77.5339	-9.91972
Red and Black	Poa horridula Pilg.	-77.0783	-9.86
Red and Black	Poa horridula Pilg.	-76.9339	-9.41111
Red and Black	Poa horridula Pilg.	-77.7289	-9.24806
Red and Black	Poa horridula Pilg.	-77.6497	-9.07611
Red and Black	Poa horridula Pilg.	-77.6403	-9.06917
Red and Black	Poa horridula Pilg.	-78.0317	-8.52806
Red and Black	Poa horridula Pilg.	-77.7694	-7.1275
Red and Black	Poa horridula var. "androgyna"	-72.0856	-11.9756
Red and Black	Poa kurtzi	-65.25	-22.2333
Red and Black	Poa kurtzii	-65.7	-26.7167
Red and Black	Poa kurtzii	-65.0333	-23.1667
Red and Black	Poa kurtzii	-65.2494	-22.8878
Red and Black	Poa kurtzii	-65.25	-22.8833
Red and Black	Poa kurtzii	-65.25	-22.2333
Red and Black	Poa kurtzii	-65.2372	-22.2217
Red and Black	Poa kurtzii	-65.1672	-22.2197
Red and Black	Poa kurtzii	-65.2258	-22.2189
Red and Black	Poa kurtzii	-69.5147	-18.2067
Red and Black	Poa kurtzii	-65.6953	-23.1603
Red and Black	Poa kurtzii	-65.7081	-23.155
Red and Black	Poa kurtzii R.E. Fr.	-65.9139	-28.0167
Red and Black	Poa kurtzii R.E. Fr.	-65.7	-26.7167
Red and Black	Poa kurtzii R.E. Fr.	-65.8694	-26.6064
Red and Black	Poa kurtzii R.E. Fr.	-65.7161	-24.0369
Red and Black	Poa kurtzii R.E. Fr.	-65.6064	-24.0281
Red and Black	Poa kurtzii R.E. Fr.	-65.2931	-23.5397
Red and Black	Poa kurtzii R.E. Fr.	-65.01	-23.4689
Red and Black	Poa kurtzii R.E. Fr.	-65.1331	-23.3167
Red and Black	Poa kurtzii R.E. Fr.	-65.0333	-23.1667
Red and Black	Poa kurtzii R.E. Fr.	-65.6953	-23.1603
Red and Black	Poa kurtzii R.E. Fr.	-65.3853	-23.0725
Red and Black	Poa kurtzii R.E. Fr.	-65.2494	-22.8878
Red and Black	Poa kurtzii R.E. Fr.	-65.25	-22.8833
Red and Black	Poa kurtzii R.E. Fr.	-66.4469	-22.5911
Red and Black	Poa kurtzii R.E. Fr.	-65.1697	-22.4375
Red and Black	Poa kurtzii R.E. Fr.	-64.9322	-22.3292
Red and Black	Poa kurtzii R.E. Fr.	-65.5906	-22.2797
Red and Black	Poa kurtzii R.E. Fr.	-65.2539	-22.2594
Red and Black	Poa kurtzii R.E. Fr.	-65.2539	-22.2594
Red and Black	Poa kurtzii R.E. Fr.	-65.25	-22.2333
Red and Black	Poa kurtzii R.E. Fr.	-65.2372	-22.2217
Red and Black	Poa kurtzii R.E. Fr.	-65.1672	-22.2197
Red and Black	Poa kurtzii R.E. Fr.	-65.2258	-22.2189
Red and Black	Poa kurtzii R.E. Fr.	-65.2264	-22.2186
Red and Black	Poa kurtzii R.E. Fr.	-65.2264	-22.2186
Red and Black	Poa kurtzii R.E. Fr.	-65.2264	-22.2183
Red and Black	Poa kurtzii R.E. Fr.	-65.2167	-22.2167
Red and Black	Poa kurtzii R.E. Fr.	-66.1214	-22.0744
Red and Black	Poa kurtzii R.E. Fr.	-68.9669	-19.5814
Red and Black	Poa kurtzii R.E. Fr.	-68.9408	-18.9325
Red and Black	Poa kurtzii R.E. Fr.	-69.5236	-18.34
Red and Black	Poa kurtzii R.E. Fr.	-69.5147	-18.2067
Red and Black	Poa kurtzii R.E. Fr.	-69.5	-18.2
Red and Black	Poa kurtzii R.E. Fr.	-67.9	-16.4833
Red and Black	Poa kurtzii R.E. Fr.	-68.1167	-16.45
Red and Black	Poa kurtzii R.E. Fr.	-68.55	-16.25
Red and Black	Poa kurtzii R.E. Fr.	-73.4192	-15.4589
Red and Black	Poa kurtzii R.E. Fr.	-73.4797	-15.3547
Red and Black	Poa kurtzii R.E. Fr.	-73.4839	-15.3533
Red and Black	Poa kurtzii R.E. Fr.	-73.6933	-15.2467
Red and Black	Poa kurtzii R.E. Fr.	-73.8608	-14.9531
Red and Black	Poa kurtzii R.E. Fr.	-74.0508	-14.7547
Red and Black	Poa kurtzii R.E. Fr.	-74.51	-14.69
Red and Black	Poa kurtzii R.E. Fr.	-74.0744	-14.6886
Red and Black	Poa kurtzii R.E. Fr.	-74.3417	-14.6572
Red and Black	Poa kurtzii R.E. Fr.	-74.4189	-14.5853
Red and Black	Poa kurtzii R.E. Fr.	-74.4067	-14.4083
Red and Black	Poa kurtzii R.E. Fr.	-74.1883	-14.1378
Red and Black	Poa kurtzii R.E. Fr.	-74.2439	-14.1014
Red and Black	Poa kurtzii R.E. Fr.	-75.2397	-13.5636
Red and Black	Poa kurtzii R.E. Fr.	-74.1597	-13.3408
Red and Black	Poa kurtzii R.E. Fr.	-75.0158	-13.3233
Red and Black	Poa kurtzii R.E. Fr.	-75.0964	-12.8511
Red and Black	Poa kurtzii R.E. Fr.	-77.3083	-10.1453
Red and Black	Poa kurtzii R.E. Fr. subsp. kurtzii	-70.4139	-16.6208
Red and Black	Poa kurtzii R.E. Fr. subsp. kurtzii	-71.3794	-15.9664
Red and Black	Poa kurtzii var. asperiflora	-77.2333	-9.68333
Red and Black	Poa pearsonii	-68.9408	-18.9325
Red and Black	Poa pearsonii C. Reeder	-68.9408	-18.9325
Red and Black	Poa pearsonii Reeder	-66.4469	-22.5911
Red and Black	Poa pearsonii Reeder	-68.9408	-18.9325
Red and Black	Poa pearsonii Reeder	-69.7	-17.7167
Red	Poa aequigluma	-67.25	-17
Red	Poa aequigluma	-67.9	-16.4833
Red	Poa aequigluma	-77.2167	-9.96666
Red	Poa aequigluma var. angustata	-76.0153	-10.9156
Red	Poa aequigluma Tovar	-65.8328	-26.125
Red	Poa aequigluma Tovar	-65.2578	-22.2461
Red	Poa aequigluma Tovar	-67.9	-16.4833
Red	Poa aequigluma Tovar	-71.0439	-15.9103
Red	Poa aequigluma Tovar	-71.0803	-15.855
Red	Poa aequigluma Tovar	-74.4317	-14.6661
Red	Poa aequigluma Tovar	-74.3553	-14.3369
Red	Poa aequigluma Tovar	-75.0858	-13.4797
[truncated: 786 more rows]
